# Supplementary material for: Plasmodium falciparum stomatin-like protein forms a putative complex with a metalloprotease in distinct mitochondrial loci
Source: PLoS Pathog. 2026 Feb 9;22(2):e1013922. doi: 10.1371/journal.ppat.1013922 (PMC12912694; doi:10.1371/journal.ppat.1013922)
Supplement: S1 Table — Used abbreviations: HR = homology region, F = forward primer, R = reverse primer. Overhang for restriction sites are red, restriction sites are underlined, and gRNA sequences are blue. The same primers are used for the integration PCR of cyto-mScarlet and cyto-mNG. (XLSX) [file ppat.1013922.s009.xlsx]

## Sheet: Sheet1
Primer name	Primer function	Sequence	Restriction site
STOML KO repair plasmid
JV047	STOML KO 5’HR F	AAATATCCCGGGCCTGCTATAGATTAATTGTGTCCC	XmaI
JV048	STOML KO 5’HR R	TAATATCTCGAGGTTCATCTTCTCATGAATTTTTATCAATC	XhoI
JV049	STOML KO 3’HR F	AATATACCATGGGAACAACTAATTTGATTCAAGTTTTGC	NcoI
JV050	STOML KO 3’HR R	ATTAATGAATTCAATATACACAACTTATTTTTTATGTTTTCCC	EcoRI
STOML tagging repair plasmids
JV084	STOML tag 5’HR F	AATTAAGGTACCGGAACCATTTAGGTTTTGTGATTATACC	KpnI
JV113	STOML tag shield R	CTCTTTCTCCTTCGCTCTGTAAAATTTCAGC
JV114	STOML tag shield F	GCTGAAATTTTACAGAGCGAAGGAGAAAGAG
JV085	STOML tag 5’HR R	AATAATGGATCCGTTGTTCATATCAGAATGAATTTGTTTTTG	BamHI
JV027	STOML tag 3’HR F	ATTATTGAATTCATATGAAAACAACTATATTTTTATGAAAGC	EcoRI
JV086	STOML tag 3’HR R	TTAAAAGCCGGCTATAAATTGTACGTGTATTATTCATTACTC	NgoMIV
Cyto-mScarlet and cyto-mNG repair plasmids
JV064	mScarlet F	AATAAAGCTAGCATGGTGAGCAAGGGCGAGG	NheI
JV072	mScarlet R	AATAATCTTAAGTTACTTGTACAGCTCGTCCATGC	AflII
JV062	mNG F	AATAAAGCTAGCATGGTGAGCAAGGGCGAGGAG	NheI
JV072	mNG R	AATAATCTTAAGTTACTTGTACAGCTCGTCCATGC	AflII
Guide RNA sequences
JV051	STOML KO G1 F	TATTGATGTATGATACCCTTTAGCT
JV052	STOML KO G1 R	AAACAGCTAAAGGGTATCATACATC
JV053	STOML KO/Tag G2 F	TATTGGCTGAAATTTTACAAAGTGA
JV054	STOML KO/Tag G2 R	AAACTCACTTTGTAAAATTTCAGCC
Pf0084	SIL7 guide 1 sense	TATTGTATATGTGGTAATAAATAAA
Pf0085	SIL7 guide 1 antisense	AAACTTTATTTATTACCACATATAC
Pf0086	SIL7 guide 2 sense	TATTGATTCAATATAATAAGGTCAA
Pf0087	SIL7 guide 2 antisense	AAACTTGACCTTATTATATTGAATC
Integration PCRs
JV108	Int PCR STOML tag 5’ F	AATATGGAACCGAGCTAAAGGG
JV103	Int PCR STOML tag 5’ R	CTGGAACATCGTAAGGATACGC
JV104	Int PCR STOML tag 3’ F	ATTATATGTGAAAATTATGGGGCATGC
JV121	Int PCR STOML tag 3’ R	CTCTTTTTTTTCCACTAAAATTATTATAGG
JV061	Int PCR STOML KO 5’ F	TATAGATGTGGATTATTTTACACAATTGAC
NP50	Int PCR STOML KO 5’ R	CTTAATATTGATAAGTATCATGTG
NP49	Int PCR STOML KO 3’ R	CCGAAAAAGTTAAAATTAATTTAC
JV028	Int PRC STOML KO 3’ R	ATATTAGGCGCCTATAAATTGTACGTGTATTATTCATTACTC
NP50	Int PCR cyto-mScar 3’ F	CTTAATATTGATAAGTATCATGTG
NP298	Int PCR cyto-mScar 3’ R	CGTTCATGCTTTCACAAGAAC
NP297	Int PCR cyto-mScar 5’ F	GCTCACCTTAAATGTTCCAC
NP190	Int PCR cyto-mScar 5’ R	AGTCATATCCAGGAATAAACATAC
