# Supplementary material for: Plasmodium falciparum stomatin-like protein forms a putative complex with a metalloprotease in distinct mitochondrial loci
Source: PLoS Pathog. 2026 Feb 9;22(2):e1013922. doi: 10.1371/journal.ppat.1013922 (PMC12912694; doi:10.1371/journal.ppat.1013922)
Supplement: S2 Table — This table includes all proteins detected in the STOML-3HA-NG pulldown, indicated by their gene ID in the first column and the annotation in the second column. T-test significance, unique peptides, log p-value and t-test difference are indicated in the following columns. Mitochondrial prediction score is indicated in the last column as “Mito score”, which refers to the ranking of the mitochondrial proteome as shown by Esveld et al. [27]. (XLSX) [file ppat.1013922.s010.xlsx]

## Sheet: Volcano_significant
Gene ID	Annotation	t-test significant	Unique peptides	Log t-test p-value	t-test difference	Mito score
PF3D7_0318100	stomatin-likeprotein,putative	+	23	4.85176	7.91494	11.3567
PF3D7_1427300	conservedPlasmodiumprotein,unknownfunction	+	40	3.44064	7.35116	-1.6212
PF3D7_1412100	mini-chromosomemaintenancecomplex-bindingprotein	+	28	2.70987	6.41727	-14.5922
PF3D7_0209300	2C-methyl-D-erythritol2,4-cyclodiphosphatesynthase	+	9	2.053	5.73825	-8.08514
PF3D7_0525100	acyl-CoAsynthetase	+	69	3.29916	5.42928	-5.91056
PF3D7_1447200	conservedprotein,unknownfunction	+	13	1.90898	5.29315	-13.7775
PF3D7_1145800	conservedPlasmodiumprotein,unknownfunction	+	12	3.36651	4.93699	-9.97381
PF3D7_1211700	DNAreplicationlicensingfactorMCM5,putative	+	61	3.15549	4.77805	-7.74682
PF3D7_1306200	conservedprotein,unknownfunction	+	10	2.51106	4.71675	-8.33124
PF3D7_1464900	ATP-dependentzincmetalloproteaseFTSH,putative	+	12	2.96107	4.64415	2.07372
PF3D7_0410900	conservedPlasmodiumprotein,unknownfunction	+	11	3.34258	4.64275	-9.6673
PF3D7_0722100	proteinpelotahomolog,putative	+	14	2.72566	4.62998	-11.3797
PF3D7_0805600	phosphatidicacidphosphatase2	+	4	2.63328	4.40096	-7.38073
PF3D7_1474600	vacuolemembraneprotein1,putative	+	12	1.84005	4.35428	-11.6911
PF3D7_0807000	YEATSdomain-containingprotein,putative	+	4	3.18694	4.18238	-8.86551
PF3D7_1223800	citrate/oxoglutaratecarrierprotein,putative	+	8	2.59649	4.17621	1.31981
PF3D7_0303400	palmitoyltransferaseDHHC1	+	9	3.02541	4.14211	-13.5478
PF3D7_0112200	multidrugresistance-associatedprotein1	+	28	1.53976	3.9869	-8.26406
PF3D7_1313800	conservedPlasmodiummembraneprotein,unknownfunction	+	8	2.55561	3.9595	-5.53901
PF3D7_0104800	novelputativetransporter1,putative	+	11	2.08238	3.58274	-8.86551
PF3D7_1354200	phosphoinositidephosphataseSAC1	+	11	1.62154	3.43103	-13.013
PF3D7_1108000	IWS1-likeprotein,putative	+	8	2.86422	3.41173	-12.4556
PF3D7_0932800	importinalphare-exporter,putative	+	4	2.39355	3.36689	-12.0706
PF3D7_1355300	histone-lysineN-methyltransferase,putative	+	7	1.63109	3.29051	-12.7355
PF3D7_1305300	translationalactivatorGCN1,putative	+	28	2.08886	3.20705	-13.8648
PF3D7_0908400	conservedPlasmodiumprotein,unknownfunction	+	4	1.94885	3.03283	-2.97967
PF3D7_1363200	bifunctionalpolynucleotidephosphatase/kinase	+	11	1.85529	3.00515	-8.64901
PF3D7_1421400	DNA-directedRNApolymeraseIIIsubunitRPC6,putative		10	1.61285	2.94713
PF3D7_0821000	conservedPlasmodiumprotein,unknownfunction		10	2.30514	2.92693
PF3D7_0726300	DNAmismatchrepairproteinPMS1,putative		3	2.43759	2.9207
PF3D7_0405600	TMEM33domain-containingprotein,putative		8	1.91741	2.83913
PF3D7_0808400	coatomersubunitepsilon,putative		8	2.81899	2.82937
PF3D7_1455500	AP-1complexsubunitgamma,putative		9	1.52111	2.79451
PF3D7_1470200	conservedPlasmodiumprotein,unknownfunction		4	2.40722	2.68283
PF3D7_1348300	elongationfactorTu,putative		6	1.94295	2.65925
PF3D7_1207000	conservedPlasmodiumprotein,unknownfunction		11	1.79577	2.60946
PF3D7_0905900	coatomersubunitbeta,putative		18	2.94365	2.54895
PF3D7_0415300	cdc2-relatedproteinkinase3		3	2.38469	2.51313
PF3D7_0905100	nucleoporinNUP221,putative		7	1.92365	2.50123
PF3D7_1335100	merozoitesurfaceprotein7		23	1.59568	2.48857
PF3D7_1014700	prohibitin2,putative		12	2.61598	2.43722
PF3D7_0530200	phosphoenolpyruvate/phosphatetranslocator		3	1.41461	2.4196
PF3D7_1449100	CLASPdomain-containingprotein,putative		6	1.02249	2.40838
PF3D7_0824400	nucleosidetransporter2		11	1.67838	2.38262
PF3D7_0606700	coatomeralphasubunit,putative		33	2.19204	2.37405
PF3D7_0928200	conservedPlasmodiumprotein,unknownfunction		7	2.61484	2.34754
PF3D7_0915000	typeIINADH:ubiquinoneoxidoreductase		5	1.96688	2.24008
PF3D7_1366600	signalrecognitionparticlereceptorsubunitalpha,putative		13	1.95951	2.21088
PF3D7_1455400	hemolysinIII		2	1.66667	2.20774
PF3D7_1359100	riboflavinkinase,putative		6	1.55646	2.20459
PF3D7_1322200	TOGdomain-containingprotein,putative		5	0.84154	2.16061
PF3D7_1134700	DNA-directedRNApolymeraseIsubunitRPA2,putative		5	1.37902	2.15616
PF3D7_1429800	coatomersubunitbeta,putative		20	2.61841	2.15242
PF3D7_0820200	phosphatidylglycerophosphatesynthase		2	1.34522	2.0993
PF3D7_1438700	DNAprimasesmallsubunit		21	2.16292	2.08065
PF3D7_0524500	conservedPlasmodiumprotein,unknownfunction		2	2.20732	2.05799
PF3D7_0925900	lipocalin		7	0.684413	2.05168
PF3D7_1363400	polyubiquitinbindingprotein,putative		6	1.77821	2.044
PF3D7_1317100	DNAreplicationlicensingfactorMCM4		35	2.50581	2.04123
PF3D7_0927900	phosphatidylserinedecarboxylase		5	1.77168	2.02264
PF3D7_1218500	dynamin-likeprotein,putative		15	2.60756	2.0187
PF3D7_1459000	ATP-dependentRNAhelicaseDBP5		19	2.53913	1.98197
PF3D7_0403500	ubiquitinspecificprotease,putative		5	1.14668	1.96798
PF3D7_0929900	conservedPlasmodiumprotein,unknownfunction		4	1.82636	1.9616
PF3D7_0108800	mitochondrialcarrierprotein,putative		5	2.39932	1.94366
PF3D7_1415300	RNA-bindingproteinNova-1,putative		8	2.17891	1.87404
PF3D7_1356200	mitochondrialimportinnermembranetranslocasesubunitTIM23,putative		5	2.20084	1.87312
PF3D7_0506800	transcriptionfactor25,putative		13	1.95907	1.86192
PF3D7_0903100	proteinRER1,putative		2	1.15516	1.82413
PF3D7_1310000	ATPsynthasesubunitO,mitochondrial,putative		4	1.05083	1.81308
PF3D7_0826500	ubiquitinconjugationfactorE4B,putative		20	2.4334	1.79262
PF3D7_1202200	mitochondrialphosphatecarrierprotein		11	0.748894	1.71464
PF3D7_1143300	DNA-directedRNApolymerasesIandIIIsubunitRPAC1,putative		5	1.59206	1.71442
PF3D7_0801000	Plasmodiumexportedprotein(PHISTc)		7	1.98067	1.69127
PF3D7_1352500	thioredoxin-relatedprotein,putative		13	2.9758	1.65119
PF3D7_1037300	ADP,ATPcarrierprotein1		18	2.74952	1.64069
PF3D7_1212400	tetratricopeptiderepeatprotein,putative		9	2.46469	1.62416
PF3D7_1117300	conservedprotein,unknownfunction		3	2.76239	1.60663
PF3D7_1239600	hydroxyethylthiazolekinase		9	2.04054	1.55392
PF3D7_1012700	NLIinteractingfactor-likephosphatase,putative		5	2.5893	1.53289
PF3D7_0911400	conservedPlasmodiumprotein,unknownfunction		5	1.24634	1.52545
PF3D7_1358000	patatin-likephospholipase,putative		3	2.47059	1.52406
PF3D7_0823900	dicarboxylate/tricarboxylatecarrier		10	2.55792	1.50638
PF3D7_1111100	replicationfactorCsubunit5,putative		7	2.18342	1.50025
PF3D7_1447900	multidrugresistanceprotein2		16	1.79955	1.4724
PF3D7_1105700	tRNA-splicingligaseRtcB,putative		10	1.28321	1.41958
PF3D7_1013600	conservedPlasmodiumprotein,unknownfunction		5	1.71869	1.39037
PF3D7_1145100	coatomersubunitgamma,putative		16	3.4695	1.37945
PF3D7_1420400	glycine--tRNAligase		23	2.10523	1.36038
PF3D7_0910900	DNAprimaselargesubunit,putative		15	1.09222	1.35704
PF3D7_0108300	conservedPlasmodiumprotein,unknownfunction		23	1.21598	1.28855
PF3D7_1462700	cytochromec1,hemeprotein,mitochondrial,putative		3	1.30614	1.26313
PF3D7_1109400	essentialnuclearprotein1,putative		11	1.3852	1.26246
PF3D7_0807900	tyrosine--tRNAligase		19	2.49212	1.25402
PF3D7_0528100	AP-1/2complexsubunitbeta,putative		9	1.49566	1.25202
PF3D7_1135100	proteinphosphatasePPM8,putative		15	1.26844	1.2482
PF3D7_1238800	acyl-CoAsynthetase		25	2.83073	1.24711
PF3D7_0727200	cysteinedesulfuraseIscS		4	0.561809	1.24637
PF3D7_0903200	ras-relatedproteinRAB7		9	1.01637	1.23457
PF3D7_0422500	pre-mRNA-splicinghelicaseBRR2,putative		5	1.5086	1.22681
PF3D7_0805700	serine/threonineproteinkinase,FIKKfamily		11	1.94092	1.20716
PF3D7_1437700	succinyl-CoAligase,putative		17	1.99402	1.17932
PF3D7_0307100	40SribosomalproteinS12,putative		10	0.702889	1.17191
PF3D7_0102900	aspartate--tRNAligase		13	2.86618	1.15869
PF3D7_0705400	DNAreplicationlicensingfactorMCM7		22	2.39863	1.15083
PF3D7_0914200	phospholipidorglycerolacyltransferase,putative		3	0.544167	1.15046
PF3D7_1329100	myosinF,putative		12	1.39515	1.14974
PF3D7_1355100	DNAreplicationlicensingfactorMCM6		10	1.5232	1.12694
PF3D7_0310600	eukaryotictranslationinitiationfactor3subunitK,putative		4	0.617996	1.12558
PF3D7_0320800	ATP-dependentRNAhelicaseDDX6		13	1.32092	1.11913
PF3D7_0706000	importin-7,putative		11	2.41479	1.11096
PF3D7_0608310	sortingassemblymachinery50kDasubunit,putative		7	2.10524	1.10989
PF3D7_1134100	proteindisulfide-isomerase,putative		13	0.941957	1.10675
PF3D7_0817500	histidinetriadnucleotide-bindingprotein1		4	0.527638	1.10334
PF3D7_0415600	GTP:AMPphosphotransferase		3	0.86659	1.10302
PF3D7_0307500	spindleandkinetochore-associatedprotein2,putative		7	1.3074	1.08865
PF3D7_0810600	ATP-dependentRNAhelicaseDBP1,putative		36	1.43284	1.07873
PF3D7_0811400	conservedprotein,unknownfunction		16	2.2501	1.0659
PF3D7_0304200	EHdomain-containingprotein		7	1.99558	1.05141
PF3D7_1228300	NIMArelatedkinase1		3	1.88486	1.04394
PF3D7_1318400	structuralmaintenanceofchromosomesprotein2,putative		6	2.12236	1.03643
PF3D7_1454500	iron-sulfurclusterassemblyproteinISCU		2	0.489619	1.01837
PF3D7_1226900	parasitophorousvacuolarprotein2		9	2.97017	1.01604
PF3D7_1364800	DNA-directedRNApolymerasesI,II,andIIIsubunitRPABC1,putative		6	1.43279	1.01193
PF3D7_1445100	histidine--tRNAligase,putative		10	1.90742	0.993593
PF3D7_0909600	conservedprotein,unknownfunction		3	1.8727	0.983284
PF3D7_0703500	erythrocytemembrane-associatedantigen		41	1.46392	0.976953
PF3D7_0214000	T-complexprotein1subunittheta		36	0.994827	0.973287
PF3D7_0933600	mitochondrial-processingpeptidasesubunitbeta,putative		9	0.910765	0.967209
PF3D7_0513600	deoxyribodipyrimidinephoto-lyase,putative		38	0.980542	0.932781
PF3D7_1118100	AP-1complexsubunitsigma,putative		4	0.79592	0.909028
PF3D7_1144000	40SribosomalproteinS21		8	0.864483	0.902021
PF3D7_0721600	40SribosomalproteinS5,putative		17	0.991492	0.882481
PF3D7_1468900	zincfingerprotein,putative		4	1.88641	0.870883
PF3D7_1463500	fam-aprotein		2	0.649411	0.870312
PF3D7_1111000	RNAcytosineC(5)-methyltransferaseNSUN2		19	0.844993	0.853474
PF3D7_1368200	ABCtransporterEfamilymember1,putative		23	0.776197	0.851954
PF3D7_0309000	dualspecificityproteinphosphatase		7	0.950069	0.83839
PF3D7_1426700	phosphoenolpyruvatecarboxylase		3	1.83025	0.836374
PF3D7_1445900	ATP-dependentRNAhelicaseDDX17		46	0.976975	0.834059
PF3D7_1218600	arginine--tRNAligase		13	0.591603	0.829374
PF3D7_1366500	nucleosidediphosphatekinase		6	0.402607	0.815198
PF3D7_0303700	lipoamideacyltransferasecomponentofbranched-chainalpha-ketoaciddehydrogenasecomplex		4	0.315906	0.81448
PF3D7_1340700	ras-relatedproteinRab-11B		7	2.16522	0.812225
PF3D7_1129000	spermidinesynthase		20	1.34622	0.802902
PF3D7_1362200	RuvB-likehelicase3		11	2.81062	0.774399
PF3D7_1357900	pyrroline-5-carboxylatereductase,putative		11	0.375451	0.773998
PF3D7_0219600	replicationfactorCsubunit1		9	1.55168	0.772636
PF3D7_1121700	proteinGCN20		13	0.525462	0.768707
PF3D7_1427500	DNAmismatchrepairproteinMSH2,putative		14	2.34335	0.756858
PF3D7_1026800	40SribosomalproteinS2		21	0.743388	0.754281
PF3D7_0931800	proteasomesubunitbetatype-6,putative		6	0.405002	0.736848
PF3D7_0320700	signalpeptidasecomplexsubunit2		5	0.607155	0.736085
PF3D7_0907400	ATP-dependentproteaseATPasesubunitClpY		9	1.13434	0.724981
PF3D7_0103900	parasite-infectederythrocytesurfaceprotein		7	1.0446	0.723189
PF3D7_1246800	signalrecognitionparticlereceptorsubunitbeta,putative		7	0.523481	0.71887
PF3D7_1330600	elongationfactorTu,putative		7	1.0693	0.704991
PF3D7_0906600	zincfingerprotein,putative		4	0.68304	0.70407
PF3D7_0616800	malate:quinoneoxidoreductase		7	0.623184	0.699916
PF3D7_1342400	caseinkinaseIIbetachain		3	0.35362	0.69337
PF3D7_1312600	2-oxoisovaleratedehydrogenasesubunitalpha,mitochondrial,putative		12	0.443931	0.689215
PF3D7_1417800	DNAreplicationlicensingfactorMCM2		27	1.9551	0.6841
PF3D7_1244100	N-alpha-acetyltransferase15,NatAauxiliarysubunit,putative		18	2.30259	0.682647
PF3D7_0505800	smallubiquitin-relatedmodifier		5	0.330473	0.679998
PF3D7_1416100	proteinSEY1,putative		13	2.0019	0.675052
PF3D7_1116700	dipeptidylaminopeptidase1		14	0.460308	0.671323
PF3D7_1137300	CLPTM1domain-containingprotein,putative		9	0.80897	0.664253
PF3D7_0807300	ras-relatedproteinRab-18		8	1.16847	0.660293
PF3D7_1237700	conservedprotein,unknownfunction		12	0.664521	0.657857
PF3D7_0523100	mitochondrial-processingpeptidasesubunitalpha,putative		23	0.51502	0.642553
PF3D7_1409400	conservedprotein,unknownfunction		5	0.943264	0.641852
PF3D7_0522800	pre-mRNA-splicingfactorBUD31,putative		5	0.582478	0.641298
PF3D7_1441200	60SribosomalproteinL1,putative		15	0.367851	0.632377
PF3D7_1460600	innermembranecomplexsub-compartmentprotein3		7	0.592682	0.629467
PF3D7_1416900	prefoldinsubunit2,putative		7	0.672614	0.629255
PF3D7_0718500	prefoldinsubunit3,putative		6	0.742379	0.625794
PF3D7_0109800	phenylalanine--tRNAligasealphasubunit		6	1.15609	0.625716
PF3D7_1107200	conservedprotein,unknownfunction		4	0.591075	0.621959
PF3D7_1220900	heterochromatinprotein1		10	0.50122	0.621259
PF3D7_1212000	glutathioneperoxidase-likethioredoxinperoxidase		17	1.15694	0.621225
PF3D7_1463200	replicationfactorCsubunit3,putative		7	1.41729	0.618057
PF3D7_0217500	calcium-dependentproteinkinase1		12	0.786855	0.606487
PF3D7_1110500	vacuolarproteinsorting-associatedprotein35,putative		6	1.06371	0.603778
PF3D7_1349600	conservedPlasmodiumprotein,unknownfunction		5	1.79758	0.593463
PF3D7_0106100	V-typeprotonATPasesubunitC,putative		16	0.79855	0.592393
PF3D7_0822600	proteintransportproteinSEC23		21	0.484876	0.591518
PF3D7_1127600	CRAL/TRIOdomain-containingprotein,putative		10	0.260822	0.588315
PF3D7_1341900	V-typeprotonATPasesubunitD,putative		6	0.528568	0.587421
PF3D7_1368600	mitochondrialimportinnermembranetranslocasesubunitTIM9,putative		4	0.43874	0.584693
PF3D7_1020900	ADP-ribosylationfactor1		15	0.510265	0.578933
PF3D7_1357800	T-complexprotein1subunitdelta		25	0.786896	0.571908
PF3D7_0416800	smallGTP-bindingproteinsar1		14	0.567162	0.566298
PF3D7_0511800	inositol-3-phosphatesynthase		35	0.291022	0.563615
PF3D7_1328100	proteasomesubunitbetatype-7,putative		5	0.304176	0.562461
PF3D7_0919100	DnaJprotein,putative		11	0.411356	0.557175
PF3D7_1346100	proteintransportproteinSEC61subunitalpha		12	0.382147	0.554213
PF3D7_0113900	CX3CL1-bindingprotein1		3	0.28915	0.550868
PF3D7_0501500	rhoptry-associatedprotein3		9	0.679004	0.55007
PF3D7_1420700	surfaceproteinP113		20	0.334216	0.55002
PF3D7_0528800	nuclearGTP-bindingprotein,putative		6	0.79099	0.547391
PF3D7_0917600	pre-mRNA-splicingfactorATP-dependentRNAhelicasePRP43,putative		5	0.568399	0.538919
PF3D7_0603300	dihydroorotatedehydrogenase		11	1.13055	0.533948
PF3D7_1450400	E3ubiquitin-proteinligaseZNF598,putative		8	0.879477	0.533662
PF3D7_0709700	prodrugactivationandresistanceesterase		10	0.795051	0.53325
PF3D7_1216200	glycerol-3-phosphatedehydrogenase[NAD(+)],putative		12	0.199039	0.531179
PF3D7_0802000	glutamatedehydrogenase,putative		26	1.72552	0.527715
PF3D7_1015300	methionineaminopeptidase1b,putative		19	1.64791	0.526341
PF3D7_0918000	glideosome-associatedprotein50		15	0.435673	0.517975
PF3D7_0618500	malatedehydrogenase		5	0.598609	0.5138
PF3D7_1437200	ribonucleoside-diphosphatereductaselargesubunit,putative		21	1.05148	0.512311
PF3D7_0922400	para-aminobenzoicacidsynthetase		22	0.348718	0.508812
PF3D7_1421500	mitochondrialimportinnermembranetranslocasesubunitTIM8,putative		5	0.318564	0.504398
PF3D7_1106000	RuvB-likehelicase2		8	1.62601	0.503218
PF3D7_0309500	asparaginesynthetase[glutamine-hydrolyzing],putative		18	0.709253	0.502115
PF3D7_0317000	proteasomesubunitalphatype-3,putative		4	0.153656	0.497647
PF3D7_0705700	40SribosomalproteinS29,putative		6	0.449524	0.494791
PF3D7_1235700	ATPsynthasesubunitbeta,mitochondrial		11	0.382025	0.492264
PF3D7_1108500	succinate--CoAligase[ADP-forming]subunitalpha,putative		9	0.626566	0.491372
PF3D7_0931000	elongationfactorTu,putative		5	0.925719	0.486513
PF3D7_0518200	SWIB/MDM2domain-containingprotein		6	0.647373	0.485351
PF3D7_0711000	AAAfamilyATPase,CDC48subfamily		9	0.974874	0.484089
PF3D7_0419600	ran-specificGTPase-activatingprotein1,putative		13	0.217936	0.473996
PF3D7_0206800	merozoitesurfaceprotein2		4	0.198784	0.473096
PF3D7_0915400	ATP-dependent6-phosphofructokinase		23	0.491779	0.469945
PF3D7_1343700	kelchproteinK13		4	0.452804	0.465547
PF3D7_1354500	adenylosuccinatesynthetase		9	0.247344	0.461054
PF3D7_1242800	rabspecificGDPdissociationinhibitor		13	0.314217	0.452159
PF3D7_0424600	Plasmodiumexportedprotein(PHISTb)		8	1.05503	0.451303
PF3D7_1138500	proteinphosphatasePPM2		12	0.782488	0.45017
PF3D7_1231100	ras-relatedproteinRab-2		17	0.354883	0.448375
PF3D7_1203700	nucleosomeassemblyprotein		13	0.823666	0.445501
PF3D7_1419700	eukaryotictranslationinitiationfactor3subunitH,putative		9	0.40234	0.441504
PF3D7_0922600	glutaminesynthetase,putative		5	0.143288	0.438958
PF3D7_1412800	glycylpeptideN-tetradecanoyltransferase		8	0.554764	0.438126
PF3D7_1104200	chromatinremodelingprotein		26	0.994384	0.433432
PF3D7_1219100	clathrinheavychain,putative		15	0.40189	0.430435
PF3D7_0906100	vacuolarproteinsorting-associatedprotein46,putative		7	0.679657	0.430055
PF3D7_1033100	S-adenosylmethioninedecarboxylase/ornithinedecarboxylase		17	0.241659	0.429963
PF3D7_0922200	S-adenosylmethioninesynthetase		28	0.417324	0.425889
PF3D7_1318800	translocationproteinSEC63,putative		22	0.571818	0.424768
PF3D7_0516700	ubiquitincarboxyl-terminalhydrolase2,putative		4	0.840719	0.424597
PF3D7_1324900	L-lactatedehydrogenase		25	0.22668	0.424267
PF3D7_1313000	ubiquitin-likeproteinNedd8		2	0.548461	0.420911
PF3D7_0303000	N-ethylmaleimide-sensitivefusionprotein		11	0.562756	0.412731
PF3D7_0406400	cytosolicglyoxalaseII		10	0.265933	0.411079
PF3D7_1304500	smallheatshockprotein,putative		9	0.798031	0.410688
PF3D7_0523400	DnaJprotein,putative		7	0.569046	0.409016
PF3D7_0807800	26SproteasomeregulatorysubunitRPN10,putative		3	0.595775	0.406216
PF3D7_1443900	heatshockprotein90,putative		26	0.155059	0.406141
PF3D7_1108600	endoplasmicreticulum-residentcalciumbindingprotein		20	0.204253	0.400325
PF3D7_1213800	proline--tRNAligase		9	0.267143	0.397834
PF3D7_1129100	parasitophorousvacuolarprotein1		12	0.275068	0.397655
PF3D7_1006600	phosducin-likeprotein3,putative		5	0.458713	0.395864
PF3D7_0934500	V-typeprotonATPasesubunitE,putative		16	0.629537	0.390873
PF3D7_0411900	DNApolymerasealphacatalyticsubunitA		5	0.175661	0.38541
PF3D7_1032800	leucine-richrepeatprotein		3	0.65927	0.38474
PF3D7_1434300	Hsp70/Hsp90organizingprotein		22	0.235938	0.380773
PF3D7_1457000	signalpeptidepeptidase		5	0.315881	0.379248
PF3D7_0618000	conservedPlasmodiummembraneprotein,unknownfunction		5	0.171293	0.378201
PF3D7_1132200	T-complexprotein1subunitalpha		27	0.371319	0.377883
PF3D7_0310400	parasite-infectederythrocytesurfaceprotein		22	0.128791	0.376072
PF3D7_1234800	splicingfactor3Bsubunit3,putative		15	0.853746	0.375701
PF3D7_0305700	ubiquitin-conjugatingenzymeMMS2,putative		6	0.231557	0.375225
PF3D7_0422700	eukaryoticinitiationfactor4A-III,putative		11	0.680717	0.372167
PF3D7_0520900	adenosylhomocysteinase		22	0.255895	0.370223
PF3D7_1327800	ribose-phosphatepyrophosphokinase,putative		6	0.453368	0.367018
PF3D7_1134800	coatomersubunitdelta		6	0.429096	0.360583
PF3D7_0608500	proteasomesubunitalphatype-2,putative		7	0.171848	0.359884
PF3D7_1236100	clustered-asparagine-richprotein		10	1.00381	0.359864
PF3D7_1332900	isoleucine--tRNAligase,putative		17	0.340658	0.357105
PF3D7_1144900	ras-relatedproteinRab-6		14	0.196034	0.356682
PF3D7_1344200	endoplasmicreticulumchaperoneGRP170		40	0.164733	0.35544
PF3D7_1344800	aspartatecarbamoyltransferase		19	0.152626	0.354032
PF3D7_1118200	heatshockprotein90,putative		45	0.292982	0.348656
PF3D7_1304400	PUBdomain-containingprotein,putative		6	0.323177	0.345547
PF3D7_0726900	mitochondrialimportinnermembranetranslocasesubunitTIM50,putative		5	0.194328	0.34543
PF3D7_1454700	6-phosphogluconatedehydrogenase,decarboxylating		10	0.142117	0.33996
PF3D7_0415400	coatomersubunitzeta,putative		4	0.197604	0.336486
PF3D7_0308200	T-complexprotein1subuniteta		18	0.15613	0.334503
PF3D7_1235600	serinehydroxymethyltransferase		26	0.134154	0.334037
PF3D7_1451800	sortilin		19	0.405267	0.33346
PF3D7_0320300	T-complexprotein1subunitepsilon		22	0.345511	0.330108
PF3D7_0512000	prefoldinsubunit6		5	0.254201	0.328996
PF3D7_1432800	HP12proteinhomolog,putative		4	0.547582	0.318258
PF3D7_0716300	conservedprotein,unknownfunction		3	0.188169	0.316467
PF3D7_1015600	heatshockprotein60		41	0.181382	0.30932
PF3D7_1361900	proliferatingcellnuclearantigen1		10	0.118651	0.308638
PF3D7_1350100	lysine--tRNAligase		12	0.155604	0.308617
PF3D7_1355800	splicingfactor3Bsubunit5,putative		4	1.10876	0.307289
PF3D7_0305600	DNA-(apurinicorapyrimidinicsite)endonuclease		29	0.32888	0.305251
PF3D7_1223700	vacuolarirontransporter		4	0.147239	0.305075
PF3D7_1407900	plasmepsinI		8	0.137992	0.302324
PF3D7_1035700	duffybinding-likemerozoitesurfaceprotein		9	0.299708	0.29963
PF3D7_1124600	ethanolaminekinase		3	0.215203	0.298866
PF3D7_0622800	leucine--tRNAligase,putative		10	0.232068	0.296106
PF3D7_0306400	FAD-dependentglycerol-3-phosphatedehydrogenase,putative		17	1.09814	0.295273
PF3D7_0929400	highmolecularweightrhoptryprotein2		63	1.02612	0.294713
PF3D7_0507700	nuclearproteinlocalizationprotein4,putative		9	1.10977	0.294116
PF3D7_1356100	conservedPlasmodiumprotein,unknownfunction		11	1.09169	0.292576
PF3D7_1464700	ATPsynthase(C/AC39)subunit,putative		7	0.15542	0.292087
PF3D7_0106300	calcium-transportingATPase		35	0.436339	0.290761
PF3D7_1358700	YOP1-likeprotein,putative		6	0.495467	0.289136
PF3D7_0524000	karyopherinbeta		26	0.369607	0.281846
PF3D7_1137400	UVB-resistanceproteinUVR8homologue		35	0.246091	0.28025
PF3D7_1428300	proliferation-associatedprotein2g4,putative		28	0.15392	0.280234
PF3D7_1340600	RNAlariatdebranchingenzyme,putative		6	0.238038	0.278394
PF3D7_1328300	conservedprotein,unknownfunction		9	0.72249	0.277445
PF3D7_1249100	THUMPdomain-containingprotein,putative		7	0.215147	0.269633
PF3D7_0802200	1-cysperoxiredoxin		12	0.124177	0.267731
PF3D7_0610800	transketolase		19	0.0965108	0.264751
PF3D7_1360900	RNA-bindingprotein,putative		3	0.652247	0.264241
PF3D7_1468100	MORCfamilyprotein		30	0.876149	0.263236
PF3D7_0103200	nucleosidetransporter4		4	0.167643	0.258366
PF3D7_1135400	HotDogdomain-containingprotein,putative		10	0.103572	0.256685
PF3D7_1311900	V-typeprotonATPasecatalyticsubunitA		29	0.159849	0.253283
PF3D7_0322900	40SribosomalproteinS3A,putative		41	0.195814	0.253162
PF3D7_0218000	replicationfactorCsubunit2,putative		8	0.370163	0.252652
PF3D7_0211200	ras-relatedproteinRab-5A		2	0.337805	0.250757
PF3D7_1037100	pyruvatekinase2		20	0.630331	0.25054
PF3D7_1345100	thioredoxin2		8	0.156246	0.250303
PF3D7_1417500	H/ACAribonucleoproteincomplexsubunit4,putative		7	0.158944	0.248374
PF3D7_1239200	AP2domaintranscriptionfactor,putative		7	0.464732	0.239868
PF3D7_1453700	HSP90co-chaperonep23		3	0.719231	0.239865
PF3D7_1244600	ADP-ribosylationfactorGTPase-activatingprotein1		7	0.731388	0.23984
PF3D7_0626800	pyruvatekinase		35	0.222383	0.233444
PF3D7_1216900	DNA-bindingchaperone,putative		20	0.511193	0.225602
PF3D7_1108700	heatshockproteinJ2		13	0.222989	0.222464
PF3D7_1127000	proteinphosphatase,putative		16	0.124357	0.219589
PF3D7_1015900	enolase		40	0.0780609	0.218368
PF3D7_1365700	SNAREassociatedGolgiprotein,putative		2	0.45128	0.207963
PF3D7_1229300	PhIL1-interactingcandidatePIC1		10	0.107491	0.207602
PF3D7_1008700	tubulinbetachain		23	0.207016	0.207574
PF3D7_0920800	inosine-5'-monophosphatedehydrogenase		11	0.268977	0.206326
PF3D7_1228600	merozoitesurfaceprotein9		16	0.378355	0.201099
PF3D7_1472900	dihydroorotase,putative		14	0.392606	0.200831
PF3D7_1336900	tryptophan--tRNAligase		22	0.560358	0.197274
PF3D7_1333000	20kDachaperonin		9	0.0791267	0.197193
PF3D7_0613800	AP2domaintranscriptionfactor,putative		13	0.408898	0.196788
PF3D7_1418000	ubiquitinfusiondegradationprotein1,putative		3	0.192278	0.194895
PF3D7_1202600	nuclearexportmediatorfactorNEMF,putative		3	0.102081	0.193813
PF3D7_0527000	DNAreplicationlicensingfactorMCM3,putative		36	0.730672	0.193576
PF3D7_1405600	ribonucleoside-diphosphatereductasesmallchain,putative		4	0.338649	0.192181
PF3D7_1446200	M17leucylaminopeptidase		16	0.0649988	0.184162
PF3D7_0209800	ATP-dependentRNAhelicaseUAP56		25	0.186396	0.183937
PF3D7_1410700	conservedprotein,unknownfunction		10	0.333862	0.182793
PF3D7_0509000	alpha-solubleNSFattachmentprotein,putative		5	0.123213	0.182377
PF3D7_1349200	glutamate--tRNAligase,putative		41	0.291301	0.182337
PF3D7_0207600	serinerepeatantigen5		24	0.0914305	0.177328
PF3D7_0826700	receptorforactivatedckinase		25	0.152192	0.177179
PF3D7_0922500	phosphoglyceratekinase		49	0.0570164	0.177081
PF3D7_1361100	proteintransportproteinSec24A		14	0.0630889	0.172896
PF3D7_1439900	triosephosphateisomerase		20	0.0552766	0.170658
PF3D7_0709000	chloroquineresistancetransporter		4	0.220168	0.169448
PF3D7_1353900	proteasomesubunitalphatype-7,putative		13	0.0935171	0.169317
PF3D7_0513300	purinenucleosidephosphorylase		20	0.0619453	0.168578
PF3D7_1025300	conservedprotein,unknownfunction		15	0.216083	0.166032
PF3D7_0612900	nucleolarGTP-bindingprotein1,putative		8	0.267038	0.162448
PF3D7_0417500	memo-likeprotein		11	0.0727112	0.159853
PF3D7_1123500	golgiprotein2		3	0.0659748	0.158196
PF3D7_1462300	GTP-bindingprotein,putative		15	0.283048	0.155555
PF3D7_1326400	translationinitiationfactoreIF-2Bsubunitgamma,putative		3	0.158097	0.154737
PF3D7_1215300	10kDachaperonin		3	0.0418946	0.15309
PF3D7_1134000	heatshockprotein70		56	0.100851	0.146465
PF3D7_1312700	conservedPlasmodiumprotein,unknownfunction		6	0.301191	0.143358
PF3D7_1019700	conservedPlasmodiumprotein,unknownfunction		2	0.134968	0.143248
PF3D7_0513500	mitochondrialimportinnermembranetranslocasesubunitTIM16,putative		4	0.202919	0.142653
PF3D7_1477700	Plasmodiumexportedprotein(PHISTa),unknownfunction		2	0.111835	0.142345
PF3D7_1471100	exportedprotein2		12	0.0908033	0.142004
PF3D7_0714500	transcriptionelongationfactors-II,putative		12	0.644644	0.137688
PF3D7_1359400	CUGBPElav-likefamilymember1		5	0.114359	0.130092
PF3D7_1211900	non-SERCA-typeCa2+-transportingP-ATPase		48	0.106156	0.128776
PF3D7_0904800	replicationproteinA1,smallfragment		10	0.0984711	0.127582
PF3D7_0801800	mannose-6-phosphateisomerase,putative		8	0.442467	0.127427
PF3D7_0813400	conservedprotein,unknownfunction		7	0.0955835	0.126165
PF3D7_0917900	heatshockprotein70		59	0.0793961	0.125736
PF3D7_1438100	translocationproteinSEC62,putative		12	0.228981	0.120667
PF3D7_1115600	peptidyl-prolylcis-transisomerase		7	0.053072	0.119259
PF3D7_0931400	PUBdomain-containingprotein,putative		7	0.112604	0.117484
PF3D7_1427900	leucine-richrepeatprotein		13	0.0629767	0.116062
PF3D7_1033700	bromodomainprotein1		11	0.111509	0.115655
PF3D7_1130400	26Sproteaseregulatorysubunit6A,putative		9	0.10932	0.115096
PF3D7_1017900	26Sproteasomeregulatorysubunitp55,putative		7	0.110207	0.111299
PF3D7_0619400	celldivisioncycleprotein48homologue,putative		33	0.0644471	0.107328
PF3D7_0717700	serine--tRNAligase,putative		19	0.0680405	0.101537
PF3D7_1033400	haloaciddehalogenase-likehydrolase		8	0.0387025	0.0993315
PF3D7_1436300	transloconcomponentPTEX150		13	0.0589209	0.0949014
PF3D7_0302900	exportin-1,putative		4	0.0779771	0.0936337
PF3D7_1140100	V-typeprotonATPasesubunitF,putative		5	0.0366979	0.0919603
PF3D7_1121600	exportedprotein1		8	0.0785385	0.0915858
PF3D7_1018500	pre-mRNA-splicingfactorRDS3,putative		2	0.0959375	0.0873178
PF3D7_1123400	eukaryoticpeptidechainreleasefactorGTP-bindingsubunit,putative		7	0.0939146	0.0856024
PF3D7_0907600	translationinitiationfactorSUI1,putative		19	0.191876	0.0823987
PF3D7_1437900	HSP40,subfamilyA		34	0.158265	0.0821559
PF3D7_1029600	adenosinedeaminase		15	0.0318648	0.0810401
PF3D7_0407200	peptidyl-tRNAhydrolase2,putative		4	0.130912	0.0810267
PF3D7_1408000	plasmepsinII		11	0.0313585	0.0806611
PF3D7_1117700	GTP-bindingnuclearproteinRAN/TC4		22	0.0864532	0.0806484
PF3D7_0803800	proteasomesubunitbetatype-4		9	0.0303469	0.079469
PF3D7_0523000	multidrugresistanceprotein1		46	0.0804759	0.0741056
PF3D7_1113700	glyoxalaseI		5	0.0277927	0.073946
PF3D7_0322000	peptidyl-prolylcis-transisomerase		9	0.0213612	0.0694714
PF3D7_1434800	mitochondrialacidicproteinMAM33,putative		7	0.0599384	0.0694504
PF3D7_1130000	phosphoacetylglucosaminemutase,putative		4	0.0460737	0.0676816
PF3D7_0316600	formate-nitritetransporter		5	0.0487351	0.064106
PF3D7_1462800	glyceraldehyde-3-phosphatedehydrogenase		36	0.0285706	0.0622139
PF3D7_0708800	heatshockprotein110		38	0.0279471	0.0609773
PF3D7_0106800	ras-relatedproteinRab-5C		7	0.0142625	0.060887
PF3D7_0935800	cytoadherencelinkedasexualprotein9		9	0.12972	0.060023
PF3D7_0219400	ribosomeassociatedmembraneproteinRAMP4,putative		7	0.04075	0.0579967
PF3D7_1229400	macrophagemigrationinhibitoryfactor		5	0.0582831	0.0565039
PF3D7_1404900	conservedPlasmodiumprotein,unknownfunction		8	0.0264392	0.0559788
PF3D7_1008400	26Sproteaseregulatorysubunit4,putative		10	0.0495099	0.055378
PF3D7_1104000	phenylalanine--tRNAligasebetasubunit		16	0.0927039	0.055343
PF3D7_0532100	earlytranscribedmembraneprotein5		5	0.0229664	0.054231
PF3D7_1129900	majorfacilitatorsuperfamily-relatedtransporter,putative		3	0.0147248	0.0521259
PF3D7_0806800	V-typeprotonATPasesubunita,putative		15	0.0374867	0.0501932
PF3D7_1439800	vesicle-associatedmembraneprotein,putative		13	0.04026	0.0498034
PF3D7_1368100	26SproteasomeregulatorysubunitRPN11,putative		8	0.0555578	0.0489629
PF3D7_0934800	cAMP-dependentproteinkinasecatalyticsubunit		9	0.0637346	0.0486825
PF3D7_1120100	phosphoglyceratemutase,putative		22	0.0232051	0.0468966
PF3D7_0105200	heptatricopeptiderepeatandRAPdomain-containingprotein,putative		7	0.0255734	0.0440089
PF3D7_1320600	ras-relatedproteinRab-11A		16	0.0184948	0.0413882
PF3D7_0319600	elongationfactor1-delta,putative		6	0.0311342	0.0412852
PF3D7_0409800	zincfingerprotein,putative		7	0.0257247	0.0412718
PF3D7_1144600	transcriptioninitiationfactorIIFsubunitbeta,putative		8	0.0602281	0.0392303
PF3D7_1419300	glutathioneS-transferase		6	0.0133539	0.0359643
PF3D7_0104400	4-hydroxy-3-methylbut-2-enyldiphosphatereductase		5	0.0907712	0.0344849
PF3D7_1012600	GMPsynthase[glutamine-hydrolyzing]		9	0.0132217	0.0270367
PF3D7_0827900	proteindisulfide-isomerase		51	0.0127486	0.0262419
PF3D7_1247400	peptidyl-prolylcis-transisomeraseFKBP35		5	0.023137	0.0239302
PF3D7_1454400	aminopeptidaseP		26	0.011363	0.022857
PF3D7_0527500	Hsc70-interactingprotein		11	0.0176611	0.0219955
PF3D7_0919400	proteindisulfide-isomerasePDI-Trans		8	0.00540189	0.0171808
PF3D7_1128100	prefoldinsubunit5,putative		5	0.00492484	0.014459
PF3D7_1225600	conservedPlasmodiumprotein,unknownfunction		9	0.0126766	0.0142142
PF3D7_0608800	ornithineaminotransferase		31	0.00398464	0.0120036
PF3D7_0614300	majorfacilitatorsuperfamily-relatedtransporter,putative		6	0.00960553	0.0117079
PF3D7_1323600	conservedprotein,unknownfunction		13	0.00449154	0.0089124
PF3D7_0517400	FACTcomplexsubunitSPT16,putative		19	0.00392861	0.00811895
PF3D7_1311800	M1-familyalanylaminopeptidase		64	0.00251845	0.00550779
PF3D7_0414000	structuralmaintenanceofchromosomesprotein3		12	0.00334513	0.00524902
PF3D7_1338700	conservedprotein,unknownfunction		5	0.000658562	-0.000837962
PF3D7_1131100	serpentinereceptor1,putative		2	0.00252429	-0.00330098
PF3D7_0621200	pyridoxinebiosynthesisproteinPDX1		19	0.00258505	-0.00563367
PF3D7_0512700	orotatephosphoribosyltransferase		8	0.00863603	-0.00893911
PF3D7_0822300	smallnuclearribonucleoproteinG,putative		5	0.00274043	-0.0105286
PF3D7_1008900	adenylatekinase		29	0.00517821	-0.0118891
PF3D7_0608700	T-complexprotein1subunitzeta		28	0.0162311	-0.0139904
PF3D7_1023900	chromodomain-helicase-DNA-bindingprotein1homolog,putative		30	0.0165972	-0.0160618
PF3D7_1248900	26Sproteaseregulatorysubunit8,putative		14	0.0152619	-0.0171496
PF3D7_1367600	ribosomebiogenesisproteinMRT4,putative		7	0.00920191	-0.0173384
PF3D7_1353800	proteasomesubunitalphatype-4,putative		6	0.00978803	-0.0183805
PF3D7_1442300	tRNAimportproteintRIP		11	0.0282986	-0.0188624
PF3D7_0829200	prohibitin1,putative		6	0.0136339	-0.0190601
PF3D7_1227100	DNAhelicase60		18	0.0198659	-0.0234693
PF3D7_0623100	nuclearpolyadenylatedRNA-bindingproteinNAB2,putative		6	0.0176831	-0.0251344
PF3D7_1367700	alanine--tRNAligase		6	0.021208	-0.0271492
PF3D7_1432100	voltage-dependentanion-selectivechannelprotein,putative		8	0.0576774	-0.0277303
PF3D7_1222300	endoplasmin,putative		59	0.0239271	-0.029583
PF3D7_0501600	rhoptry-associatedprotein2		16	0.0240849	-0.0327148
PF3D7_0406500	NYNdomain-containingprotein,putative		21	0.0218318	-0.0385539
PF3D7_0823200	RNA-bindingprotein,putative		15	0.0345805	-0.0442251
PF3D7_1239700	ATP-dependentzincmetalloproteaseFTSH1		13	0.0521593	-0.0473048
PF3D7_0413600	26Sproteaseregulatorysubunit6B,putative		12	0.0322348	-0.0480359
PF3D7_0422400	40SribosomalproteinS19		21	0.0326596	-0.0527058
PF3D7_1205600	tetratricopeptiderepeatprotein,putative		12	0.0264501	-0.0549278
PF3D7_0624000	hexokinase		24	0.0396921	-0.0556151
PF3D7_1213900	W2domain-containingprotein,putative		7	0.0295254	-0.0560335
PF3D7_1456800	V-typeH(+)-translocatingpyrophosphatase,putative		12	0.0210795	-0.0566864
PF3D7_1229500	T-complexprotein1subunitgamma		32	0.0720108	-0.0580495
PF3D7_1437000	N-acetyltransferase,GNATfamily,putative		11	0.118254	-0.0597337
PF3D7_0212300	eukaryoticpeptidechainreleasefactorsubunit1,putative		20	0.0674263	-0.0619965
PF3D7_1407800	plasmepsinIV		14	0.0387265	-0.0661354
PF3D7_1436000	glucose-6-phosphateisomerase		19	0.019928	-0.0682545
PF3D7_1206200	eukaryotictranslationinitiationfactor3subunitC,putative		10	0.0440944	-0.0700067
PF3D7_1415000	uracil-DNAglycosylase		10	0.323297	-0.070516
PF3D7_0903700	alphatubulin1		8	0.0531926	-0.0718231
PF3D7_1116800	heatshockprotein101		33	0.0434217	-0.0719573
PF3D7_1003500	40SribosomalproteinS20e,putative		9	0.185771	-0.0728569
PF3D7_1333300	transmembraneemp24domain-containingprotein,putative		3	0.0748564	-0.0780328
PF3D7_1308300	40SribosomalproteinS27		8	0.138626	-0.0798702
PF3D7_0202400	translation-enhancingfactor		27	0.278433	-0.0800209
PF3D7_1409800	CUGBPElav-likefamilymember2,putative		17	0.101835	-0.0827249
PF3D7_1115800	conservedPlasmodiumprotein,unknownfunction		12	0.0807741	-0.0838445
PF3D7_1445200	ATP-dependentRNAhelicaseMAK5,putative		2	0.0600421	-0.0865339
PF3D7_0722400	Obg-likeATPase1,putative		18	0.0603587	-0.0881526
PF3D7_1414400	serine/threonineproteinphosphatasePP1		6	0.084893	-0.0887674
PF3D7_1334200	chaperonebindingprotein,putative		12	0.189127	-0.0891908
PF3D7_0205900	26SproteasomeregulatorysubunitRPN1,putative		5	0.134469	-0.094649
PF3D7_0919000	nucleosomeassemblyprotein		16	0.0928207	-0.0974483
PF3D7_1345700	isocitratedehydrogenase[NADP],mitochondrial		28	0.103517	-0.0987403
PF3D7_1473200	DnaJprotein,putative		10	0.133012	-0.100868
PF3D7_1361800	glideosome-associatedconnector		10	0.0418299	-0.101053
PF3D7_1451100	elongationfactor2		61	0.120746	-0.102635
PF3D7_1463300	DNApolymerasealphasubunitB,putative		5	0.0693197	-0.102647
PF3D7_1412500	actinII		8	0.154497	-0.104825
PF3D7_1124800	ribosomebiogenesisregulatoryprotein,putative		6	0.0807588	-0.106271
PF3D7_1468700	eukaryoticinitiationfactor4A		25	0.0941009	-0.111911
PF3D7_1341200	60SribosomalproteinL18,putative		21	0.0698571	-0.114021
PF3D7_0904400	signalpeptidasecomplexsubunit3,putative		4	0.0453104	-0.114059
PF3D7_0905400	highmolecularweightrhoptryprotein3		23	0.134532	-0.115545
PF3D7_1131800	oxysterol-bindingprotein,putative		6	0.102505	-0.117967
PF3D7_0708400	heatshockprotein90		60	0.0641121	-0.118211
PF3D7_0602200	MYND-typezincfingerprotein,putative		4	0.0666891	-0.119637
PF3D7_1132300	nucleicacidbindingprotein,putative		4	0.210401	-0.122596
PF3D7_1331800	60SribosomalproteinL23,putative		11	0.0716211	-0.122814
PF3D7_1226300	haloaciddehalogenase-likehydrolase,putative		13	0.0277284	-0.123962
PF3D7_1225800	ubiquitin-activatingenzymeE1		14	0.0579183	-0.124212
PF3D7_1232200	dihydrolipoyldehydrogenase,mitochondrial		7	0.0601281	-0.124243
PF3D7_0821800	proteintransportproteinSEC61subunitbeta,putative		2	0.0564299	-0.126044
PF3D7_0215000	acyl-CoAsynthetase		9	0.0276842	-0.141976
PF3D7_0207500	serinerepeatantigen6		4	0.151213	-0.142206
PF3D7_0704600	HECT-typeE3ubiquitinligaseUT		6	0.0662953	-0.143527
PF3D7_0627500	proteinDJ-1		15	0.084662	-0.147848
PF3D7_1332800	eukaryotictranslationinitiationfactor6,putative		2	0.14704	-0.148391
PF3D7_0215700	DNA-directedRNApolymeraseIIsubunitRPB2,putative		9	0.0553364	-0.151541
PF3D7_1466800	NOC3domain-containingprotein,putative		7	0.260431	-0.15378
PF3D7_1331700	glutamine--tRNAligase,putative		11	0.254926	-0.154228
PF3D7_0821700	60SribosomalproteinL22,putative		4	0.134847	-0.156099
PF3D7_1251200	coronin		12	0.467164	-0.156339
PF3D7_1111500	acylphosphatase,putative		5	0.10655	-0.157228
PF3D7_0720400	apoptosis-inducingfactor,putative		19	0.130882	-0.157757
PF3D7_1028400	ribosomebiogenesisproteinRPF2,putative		3	0.214963	-0.160407
PF3D7_0406100	V-typeprotonATPasesubunitB		25	0.0930519	-0.161641
PF3D7_0316800	40SribosomalproteinS15A,putative		15	0.318101	-0.166271
PF3D7_1308200	carbamoylphosphatesynthetase		32	0.24181	-0.168151
PF3D7_1103700	caseinkinaseIIbetachain		3	0.0797815	-0.16819
PF3D7_0812400	karyopherinalpha		16	0.444113	-0.170926
PF3D7_1433500	DNAtopoisomerase2		9	0.167577	-0.173305
PF3D7_1442100	replicationfactorAprotein3,putative		3	0.0935005	-0.173795
PF3D7_1252100	rhoptryneckprotein3		21	0.293045	-0.177769
PF3D7_1343000	phosphoethanolamineN-methyltransferase		16	0.104951	-0.182501
PF3D7_0727400	proteasomesubunitalphatype-5,putative		16	0.0549091	-0.186799
PF3D7_1124900	60SribosomalproteinL35,putative		5	0.148934	-0.193904
PF3D7_1126000	threonine--tRNAligase		27	0.115381	-0.196992
PF3D7_0818900	heatshockprotein70		63	0.177994	-0.198336
PF3D7_1461900	valine--tRNAligase,putative		12	0.0692842	-0.202219
PF3D7_0528200	eukaryotictranslationinitiationfactor3subunitE,putative		6	0.248546	-0.202772
PF3D7_1438900	thioredoxinperoxidase1		18	0.133658	-0.205516
PF3D7_1105800	conservedApicomplexanprotein,unknownfunction		14	0.168549	-0.208982
PF3D7_1107400	DNArepairproteinRAD51		5	0.262678	-0.213307
PF3D7_0918300	eukaryotictranslationinitiationfactor3subunitF,putative		4	0.151851	-0.214158
PF3D7_0104200	StAR-relatedlipidtransferprotein		11	0.168273	-0.214748
PF3D7_0513800	ras-relatedproteinRab-1A		7	0.158342	-0.216171
PF3D7_0418200	eukaryotictranslationinitiationfactor3subunitM,putative		5	0.165651	-0.217367
PF3D7_0804800	peptidyl-prolylcis-transisomerase		4	0.330464	-0.218143
PF3D7_1002900	conservedPlasmodiumprotein,unknownfunction		6	0.170864	-0.22092
PF3D7_1452400	conservedPlasmodiumprotein,unknownfunction		3	0.0893904	-0.221727
PF3D7_1408100	plasmepsinIII		18	0.109281	-0.224988
PF3D7_1246200	actinI		24	0.310268	-0.229064
PF3D7_1338100	26SproteasomeregulatorysubunitRPN3,putative		4	0.302821	-0.229115
PF3D7_1222100	conservedPlasmodiumprotein,unknownfunction		9	0.0704049	-0.229277
PF3D7_1331300	signalpeptidasecomplexcatalyticsubunitSEC11		2	0.267388	-0.23083
PF3D7_0102200	ring-infectederythrocytesurfaceantigen		14	0.354867	-0.231897
PF3D7_0512600	ras-relatedproteinRab-1B		21	0.155353	-0.232152
PF3D7_0508700	pre-mRNA-processingATP-dependentRNAhelicasePRP5,putative		6	0.327228	-0.232931
PF3D7_1320000	golgiprotein1		4	0.186978	-0.235335
PF3D7_1118300	insulinase,putative		14	0.459116	-0.240152
PF3D7_1129400	RNAcytosineC(5)-methyltransferase,putative		10	0.191444	-0.242174
PF3D7_1010100	PI31domain-containingprotein,putative		4	0.226041	-0.243561
PF3D7_1410400	rhoptry-associatedprotein1		38	0.196476	-0.246276
PF3D7_0614800	endonucleaseIII-likeprotein1,putative		5	0.640702	-0.251556
PF3D7_0904900	copper-transportingATPase		19	0.322352	-0.257179
PF3D7_0823300	histoneacetyltransferaseGCN5		3	0.326951	-0.264667
PF3D7_0935900	ring-exportedprotein1		6	0.519447	-0.266286
PF3D7_0306800	T-complexprotein1subunitbeta		29	0.146849	-0.268911
PF3D7_1019000	eukaryotictranslationinitiationfactorsubuniteIF2A,putative		8	0.288364	-0.269065
PF3D7_0218400	ATP-dependentRNAhelicaseDDX47,putative		14	0.192224	-0.271043
PF3D7_1360800	falcilysin		32	0.141989	-0.273807
PF3D7_0912900	26SproteasomeregulatorysubunitRPN8,putative		4	0.172676	-0.276676
PF3D7_0813500	PUBdomain-containingprotein,putative		8	0.225449	-0.278207
PF3D7_1124700	GrpEproteinhomolog,mitochondrial,putative		11	0.168961	-0.280331
PF3D7_0317600	40SribosomalproteinS11,putative		19	0.296391	-0.283234
PF3D7_0721100	conservedprotein,unknownfunction		13	0.237373	-0.287818
PF3D7_0810300	proteinphosphatasePPM5,putative		2	0.503415	-0.289445
PF3D7_1235300	CCR4-NOTtranscriptioncomplexsubunit4,putative		9	0.129386	-0.289683
PF3D7_0210100	60SribosomalproteinL37ae,putative		6	0.182025	-0.294182
PF3D7_0420400	ribosome-recyclingfactor		9	0.188173	-0.294449
PF3D7_0811600	conservedprotein,unknownfunction		6	0.400711	-0.29897
PF3D7_1461300	40SribosomalproteinS28e,putative		7	0.218202	-0.300418
PF3D7_0518000	NOSIPdomain-containingprotein,putative		4	0.255682	-0.300461
PF3D7_1004000	60SribosomalproteinL13,putative		20	0.236247	-0.302054
PF3D7_0916700	RNA-bindingproteinmusashi,putative		8	0.215984	-0.308918
PF3D7_1302100	gameteantigen27/25		17	0.223429	-0.309112
PF3D7_0707300	rhoptry-associatedmembraneantigen		8	0.140948	-0.310912
PF3D7_1223100	cAMP-dependentproteinkinaseregulatorysubunit		21	0.418318	-0.313954
PF3D7_0807500	proteasomesubunitalphatype-6,putative		9	0.111088	-0.314402
PF3D7_0504600	2-oxoisovaleratedehydrogenasesubunitbeta,mitochondrial,putative		7	0.0869579	-0.319307
PF3D7_0711500	regulatorofchromosomecondensation,putative		12	0.266534	-0.321294
PF3D7_1109900	60SribosomalproteinL36		6	0.192191	-0.324461
PF3D7_1108400	caseinkinase2,alphasubunit		13	0.45026	-0.328658
PF3D7_0927600	RNA-bindingprotein,putative		8	0.475676	-0.334291
PF3D7_1403900	serine/threonineproteinphosphataseCPPED1,putative		9	0.20627	-0.334891
PF3D7_1227600	kinetochoreproteinSPC24,putative		4	0.175359	-0.334911
PF3D7_1305900	conservedPlasmodiumprotein,unknownfunction		4	0.191873	-0.336893
PF3D7_1457200	thioredoxin1		9	0.0873508	-0.337341
PF3D7_0303200	lipin,putative		11	0.253341	-0.338029
PF3D7_0527100	ubiquitin-conjugatingenzymeE213		5	0.194269	-0.338745
PF3D7_1012400	hypoxanthine-guaninephosphoribosyltransferase		19	0.181324	-0.341226
PF3D7_0816600	chaperoneproteinClpB1		59	0.317069	-0.343442
PF3D7_0214400	proteinLTV1,putative		11	0.276404	-0.344573
PF3D7_1311500	26Sproteaseregulatorysubunit7,putative		12	0.295892	-0.346172
PF3D7_0913400	elongationfactor,putative		8	0.365772	-0.353408
PF3D7_1424400	60SribosomalproteinL7-3,putative		22	0.336878	-0.354836
PF3D7_0422100	transmembraneemp24domain-containingprotein,putative		5	0.358134	-0.355346
PF3D7_1113400	ubiquitindomain-containingproteinDSK2,putative		7	0.18601	-0.356388
PF3D7_0315100	eukaryotictranslationinitiationfactor4E		12	0.865416	-0.35869
PF3D7_0214100	proteintransportproteinSEC31		6	0.294546	-0.360236
PF3D7_0320500	nicotinamidase,putative		2	0.306281	-0.361228
PF3D7_1306400	26Sproteaseregulatorysubunit10B,putative		11	0.368456	-0.363024
PF3D7_0624600	ISWIchromatin-remodelingcomplexATPase		31	0.458496	-0.363727
PF3D7_0810500	proteinphosphatasePPM7,putative		6	0.36037	-0.36574
PF3D7_0831400	Plasmodiumexportedprotein,unknownfunction		3	0.295293	-0.372227
PF3D7_1472000	pre-mRNA-splicingfactorISY1,putative		2	0.226289	-0.372671
PF3D7_1334500	MSP7-likeprotein		7	0.199334	-0.375254
PF3D7_1142600	60SribosomalproteinL35ae,putative		8	0.20229	-0.383087
PF3D7_0725400	conservedPlasmodiumprotein,unknownfunction		5	0.201993	-0.384605
PF3D7_1206700	eukaryotictranslationinitiationfactor5,putative		9	0.806892	-0.385324
PF3D7_0517700	eukaryotictranslationinitiationfactor3subunitB,putative		18	0.297185	-0.390991
PF3D7_0415900	60SribosomalproteinL15,putative		11	0.249729	-0.395429
PF3D7_0912400	alkalinephosphatase,putative		9	0.48185	-0.400078
PF3D7_1021600	deoxyribose-phosphatealdolase,putative		7	0.424078	-0.4003
PF3D7_1116400	guaninenucleotide-exchangefactorSEC12		3	0.531956	-0.401503
PF3D7_0112000	TatD-likedeoxyribonuclease		5	0.508519	-0.40736
PF3D7_1246600	pre-mRNA-splicingfactorCWC26,putative		3	0.529386	-0.408226
PF3D7_0605100	KHdomain-containingprotein,putative		12	1.62494	-0.408911
PF3D7_1149000	antigen332,DBL-likeprotein		10	0.295733	-0.409906
PF3D7_0307200	60SribosomalproteinL7,putative		16	0.372736	-0.41172
PF3D7_0501000	Plasmodiumexportedprotein,unknownfunction		4	0.279721	-0.411827
PF3D7_0519400	40SribosomalproteinS24		17	0.318338	-0.416159
PF3D7_1021900	PHAXdomain-containingprotein,putative		44	0.331852	-0.419396
PF3D7_1460300	60SribosomalproteinL29,putative		2	0.213344	-0.422521
PF3D7_1438000	eukaryotictranslationinitiationfactoreIF2A,putative		29	0.729974	-0.424475
PF3D7_1470900	proteasomesubunitbetatype-2,putative		9	0.106464	-0.427654
PF3D7_1338300	elongationfactor1-gamma,putative		32	0.366018	-0.430802
PF3D7_1325100	phosphoribosylpyrophosphatesynthetase		33	0.600218	-0.433465
PF3D7_1103100	60SacidicribosomalproteinP1,putative		7	0.810512	-0.437909
PF3D7_1309100	60SribosomalproteinL24,putative		13	0.326583	-0.438641
PF3D7_1341300	60SribosomalproteinL18-2,putative		14	0.234084	-0.439232
PF3D7_1130200	60SribosomalproteinP0		25	0.977551	-0.439964
PF3D7_1431700	60SribosomalproteinL14,putative		12	0.314315	-0.443904
PF3D7_1208600	mitochondrialimportinnermembranetranslocasesubunitTIM10,putative		3	0.183871	-0.444757
PF3D7_0818200	14-3-3protein		26	0.555429	-0.458999
PF3D7_0823800	DnaJprotein,putative		3	0.863249	-0.459578
PF3D7_1366900	conservedprotein,unknownfunction		19	0.858828	-0.465841
PF3D7_1466300	26SproteasomeregulatorysubunitRPN2,putative		6	0.520156	-0.470069
PF3D7_0530100	SNAREprotein,putative		5	0.333353	-0.472649
PF3D7_0607000	translationinitiationfactorIF-2,putative		40	1.00158	-0.478074
PF3D7_0517000	60SribosomalproteinL12,putative		18	0.656801	-0.482185
PF3D7_0507100	60SribosomalproteinL4		29	0.407567	-0.483071
PF3D7_1450100	signalrecognitionparticlesubunitSRP54		6	0.214512	-0.490323
PF3D7_0503200	celldivisioncontrolprotein6,putative		3	0.290919	-0.491575
PF3D7_0909300	apoptosis-relatedprotein		2	0.343438	-0.493518
PF3D7_0629500	aminoacidtransporterAAT1		5	0.446909	-0.498044
PF3D7_1034900	methionine--tRNAligase		21	0.242298	-0.501413
PF3D7_0604500	GYFdomain-containingprotein,putative		44	0.6418	-0.502101
PF3D7_1225500	smallsubunitrRNAprocessingfactor,putative		2	0.442514	-0.503434
PF3D7_0912500	SAPdomain-containingprotein,putative		11	1.31256	-0.505853
PF3D7_1135900	3-oxo-5-alpha-steroid4-dehydrogenase,putative		4	0.618443	-0.510567
PF3D7_0211800	asparagine--tRNAligase		29	0.791001	-0.511732
PF3D7_1467500	DNA/RNA-bindingproteinKIN17,putative		5	0.308872	-0.528757
PF3D7_0611700	60SribosomalproteinL39		2	0.22245	-0.529682
PF3D7_1460700	60SribosomalproteinL27		12	1.06683	-0.529799
PF3D7_1243600	translationinitiationfactorSUI1,putative		6	1.32315	-0.531391
PF3D7_1414300	60SribosomalproteinL10,putative		17	0.375347	-0.537112
PF3D7_1224300	polyadenylate-bindingprotein1,putative		35	0.528275	-0.539088
PF3D7_0831700	heatshockprotein70		9	0.359366	-0.539782
PF3D7_1458100	proteinPET117,putative		2	0.503268	-0.541779
PF3D7_0517300	serine/arginine-richsplicingfactor1		10	0.555197	-0.545548
PF3D7_1136300	tudorstaphylococcalnuclease		56	0.507682	-0.54701
PF3D7_1224000	GTPcyclohydrolase1		4	0.52574	-0.547493
PF3D7_1338200	60SribosomalproteinL6,putative		17	0.476178	-0.547901
PF3D7_1105400	40SribosomalproteinS4,putative		32	0.383157	-0.553668
PF3D7_1444800	fructose-bisphosphatealdolase		30	0.273844	-0.555225
PF3D7_0909400	exoribonuclease,putative		5	0.572321	-0.556032
PF3D7_0811700	conservedPlasmodiumprotein,unknownfunction		2	0.291726	-0.567881
PF3D7_0710100	conservedprotein,unknownfunction		5	0.344748	-0.573298
PF3D7_1027100	U3smallnucleolarribonucleoproteinproteinMPP10,putative		6	0.518604	-0.5775
PF3D7_1238100	calcyclinbindingprotein,putative		21	0.592388	-0.585464
PF3D7_1204300	eukaryotictranslationinitiationfactor5A		13	0.37895	-0.585539
PF3D7_1317400	zincfingerprotein,putative		4	0.756659	-0.585588
PF3D7_0617900	histoneH3variant		6	0.714885	-0.590242
PF3D7_0814000	60SribosomalproteinL13-2,putative		17	0.455261	-0.59262
PF3D7_0903900	60SribosomalproteinL32		13	0.636317	-0.600278
PF3D7_1033200	earlytranscribedmembraneprotein10.2		9	0.476038	-0.601331
PF3D7_0525800	innermembranecomplexprotein1g,putative		5	0.649982	-0.602243
PF3D7_1225400	rRNA-processingprotein,putative		2	0.319156	-0.602973
PF3D7_1421200	40SribosomalproteinS25		15	0.716467	-0.603485
PF3D7_1358800	40SribosomalproteinS15		18	0.617448	-0.603813
PF3D7_0618300	60SribosomalproteinL27a,putative		14	0.458044	-0.605862
PF3D7_0707900	ribosomalproteinS8e,putative		5	0.537421	-0.608709
PF3D7_0813900	40SribosomalproteinS16,putative		15	0.819176	-0.608907
PF3D7_1243500	vacuolar-sortingproteinSNF7,putative		6	0.977081	-0.610409
PF3D7_1317800	40SribosomalproteinS19		8	0.256469	-0.612679
PF3D7_0526900	transmembraneemp24domain-containingprotein,putative		4	0.671466	-0.612759
PF3D7_0306300	glutaredoxin1		4	0.502883	-0.615798
PF3D7_0929200	RNA-bindingprotein,putative		11	1.21638	-0.619693
PF3D7_0702500	Plasmodiumexportedprotein,unknownfunction		4	0.453453	-0.621531
PF3D7_1008800	nucleolarprotein5,putative		23	0.414754	-0.623479
PF3D7_0816000	ribosomeassemblyproteinRRB1,putative		6	0.276615	-0.624205
PF3D7_1242700	40SribosomalproteinS17,putative		12	0.724765	-0.625504
PF3D7_1426000	60SribosomalproteinL21		17	0.442962	-0.625611
PF3D7_1216300	signalrecognitionparticlesubunitSRP19		6	0.663874	-0.631071
PF3D7_0204200	translocationproteinSEC66,putative		8	0.421247	-0.63173
PF3D7_1465900	40SribosomalproteinS3		20	0.590093	-0.636384
PF3D7_0417800	cdc2-relatedproteinkinase1		8	0.465362	-0.642412
PF3D7_1409900	cytidinediphosphate-diacylglycerolsynthase		3	0.86357	-0.646531
PF3D7_1028300	rRNA-processingproteinEBP2,putative		5	1.02359	-0.649506
PF3D7_0719600	60SribosomalproteinL11a,putative		16	0.446989	-0.653497
PF3D7_0404300	conservedPlasmodiumprotein,unknownfunction		6	0.388627	-0.658714
PF3D7_1474900	trailerhitchhomolog,putative		7	0.624057	-0.659379
PF3D7_1312900	eukaryotictranslationinitationfactor4gamma		18	1.37862	-0.663703
PF3D7_0729100	allantoicase,putative		2	0.716739	-0.664246
PF3D7_0305300	transporter,putative		6	0.338765	-0.670904
PF3D7_1001200	acyl-CoAbindingprotein,isoform2,ACBP2		2	0.362364	-0.676045
PF3D7_1107300	polyadenylate-bindingprotein-interactingprotein1,putative		42	1.19995	-0.684346
PF3D7_1342600	myosinA		5	0.61703	-0.686224
PF3D7_0312800	60SribosomalproteinL26,putative		8	0.376868	-0.693995
PF3D7_0503400	actin-depolymerizingfactor1		5	1.00497	-0.699881
PF3D7_1248700	conservedprotein,unknownfunction		18	0.684969	-0.710892
PF3D7_0821400	conservedPlasmodiumprotein,unknownfunction		4	2.14703	-0.713924
PF3D7_1434600	methionineaminopeptidase2		19	0.987557	-0.719903
PF3D7_1402300	26SproteasomeregulatorysubunitRPN6		4	0.45285	-0.726176
PF3D7_1145300	cysteine-richPDZ-bindingprotein,putative		4	0.588397	-0.727126
PF3D7_0629200	DnaJprotein,putative		10	0.438409	-0.735617
PF3D7_1019400	60SribosomalproteinL30e,putative		6	0.845902	-0.739169
PF3D7_0614500	60SribosomalproteinL19		14	0.861883	-0.748767
PF3D7_0309600	60SacidicribosomalproteinP2		11	1.86752	-0.751066
PF3D7_0617200	BFR1domain-containingprotein,putative		59	1.20466	-0.753003
PF3D7_0505500	DNAmismatchrepairproteinMSH6,putative		7	0.366838	-0.75568
PF3D7_1474800	proteasomesubunitalphatype-1,putative		7	0.230385	-0.756033
PF3D7_1001700	Plasmodiumexportedprotein(PHISTc),unknownfunction		7	0.615951	-0.756092
PF3D7_0716800	eukaryotictranslationinitiationfactor3subunitI,putative		16	0.663707	-0.762995
PF3D7_0317200	cdc2-relatedproteinkinase4		5	0.631909	-0.763881
PF3D7_1346300	DNA/RNA-bindingproteinAlba2		9	0.345761	-0.764371
PF3D7_0510200	peptidyl-prolylcis-transisomerase		3	0.721648	-0.764819
PF3D7_0728000	eukaryotictranslationinitiationfactor2subunitalpha		15	0.673039	-0.777294
PF3D7_0323000	translationmachinery-associatedprotein7,putative		3	0.9413	-0.784874
PF3D7_1302800	40SribosomalproteinS7,putative		26	0.684871	-0.789338
PF3D7_0933000	CSTFdomain-containingprotein,putative		4	0.55731	-0.790695
PF3D7_1212900	bromodomainprotein2,putative		9	0.538622	-0.790863
PF3D7_1426100	transcriptionfactorBTF3,putative		10	1.34678	-0.793237
PF3D7_1105600	transloconcomponentPTEX88		6	1.17466	-0.799311
PF3D7_1410600	eukaryotictranslationinitiationfactor2subunitgamma,putative		23	0.755754	-0.799648
PF3D7_0520000	40SribosomalproteinS9,putative		15	0.558435	-0.8032
PF3D7_1424100	60SribosomalproteinL5,putative		25	0.699504	-0.803369
PF3D7_0934700	UBXdomain-containingprotein,putative		6	0.677412	-0.806046
PF3D7_1443100	conservedPlasmodiumprotein,unknownfunction		8	1.30343	-0.82052
PF3D7_1365000	conservedPlasmodiumprotein,unknownfunction		3	0.66087	-0.828378
PF3D7_0415200	conservedPlasmodiumprotein,unknownfunction		2	1.00009	-0.830156
PF3D7_1211400	heatshockproteinDNAJhomologuePfj4		3	1.17008	-0.834922
PF3D7_1027800	60SribosomalproteinL3		36	0.640067	-0.836209
PF3D7_1012900	autophagy-relatedprotein18		4	0.499411	-0.840633
PF3D7_0210900	conservedPlasmodiumprotein,unknownfunction		12	0.664839	-0.846716
PF3D7_0316700	proteinYOP1,putative		6	1.72918	-0.84794
PF3D7_1445700	conservedPlasmodiumprotein,unknownfunction		23	1.44904	-0.849545
PF3D7_1022400	serine/arginine-richsplicingfactor4		13	1.36678	-0.852522
PF3D7_1233100	conservedprotein,unknownfunction		6	0.377944	-0.854648
PF3D7_1011400	proteasomesubunitbetatype-5		4	0.24383	-0.859451
PF3D7_1332600	DNA-(apurinicorapyrimidinicsite)lyase1		10	1.66492	-0.859923
PF3D7_1105100	histoneH2B		12	0.592256	-0.860077
PF3D7_0318900	conservedprotein,unknownfunction		10	0.504515	-0.866522
PF3D7_0724100	conservedPlasmodiumprotein,unknownfunction		12	0.542919	-0.867133
PF3D7_1247900	U3smallnucleolarRNA-associatedprotein11,putative		5	0.588082	-0.869487
PF3D7_1423700	conservedPlasmodiumprotein,unknownfunction		37	0.937468	-0.87158
PF3D7_0519700	FoPdomain-containingprotein,putative		13	0.573376	-0.871672
PF3D7_1358100	Sas10domain-containingprotein,putative		12	0.548292	-0.872647
PF3D7_1473700	nucleoporinNUP116/NSP116,putative		10	0.456793	-0.876284
PF3D7_0516900	60SribosomalproteinL2		18	0.773359	-0.87989
PF3D7_0524400	ribosome-interactingGTPase1,putative		14	0.449206	-0.891639
PF3D7_1410900	ribosomematurationproteinSBDS,putative		3	1.12185	-0.891973
PF3D7_0612100	eukaryotictranslationinitiationfactor3subunitL,putative		13	0.407878	-0.895537
PF3D7_1323200	V-typeprotonATPasesubunitG,putative		8	0.200599	-0.896884
PF3D7_1441100	conservedPlasmodiumprotein,unknownfunction		5	0.833998	-0.899131
PF3D7_0320900	histoneH2A.Z		7	0.647377	-0.900106
PF3D7_1120000	conservedprotein,unknownfunction		36	1.2266	-0.90435
PF3D7_0507800	conservedprotein,unknownfunction		4	0.856068	-0.905663
PF3D7_1140200	conservedPlasmodiumprotein,unknownfunction		12	1.34747	-0.906781
PF3D7_1474500	splicingfactor3Asubunit1,putative		4	0.90474	-0.910081
PF3D7_1323400	60SribosomalproteinL23		15	0.834744	-0.911874
PF3D7_1419000	conservedPlasmodiumprotein,unknownfunction		14	0.738908	-0.91216
PF3D7_0217800	40SribosomalproteinS26		7	0.807403	-0.912837
PF3D7_1444300	1-acyl-sn-glycerol-3-phosphateacyltransferase,putative		2	0.538162	-0.91471
PF3D7_1414800	smallnuclearribonucleoprotein-associatedproteinB,putative		8	0.944355	-0.91651
PF3D7_1130100	60SribosomalproteinL38		10	0.569713	-0.917543
PF3D7_0813600	translationinitiationfactorSUI1,putative		5	1.11694	-0.923398
PF3D7_1115400	cysteineproteinasefalcipain3		12	0.769896	-0.925755
PF3D7_1123900	13kDaribonucleoprotein-associatedprotein,putative		4	0.848636	-0.927011
PF3D7_0729000	signalrecognitionparticlesubunitSRP9		3	1.73135	-0.929729
PF3D7_0913200	elongationfactor1-beta		18	0.520075	-0.935167
PF3D7_0415500	nuclearcap-bindingproteinsubunit2,putative		17	0.742185	-0.935852
PF3D7_1215000	thioredoxinperoxidase2		5	0.35785	-0.938675
PF3D7_1036900	conservedPlasmodiumprotein,unknownfunction		70	1.08483	-0.942218
PF3D7_0907700	proteasomeactivator28		2	0.844382	-0.945875
PF3D7_1323100	60SribosomalproteinL6,putative		10	1.38403	-0.950047
PF3D7_0413500	phosphoglucomutase-2		4	0.8047	-0.961672
PF3D7_0415000	ATPaseGET3		4	0.391619	-0.963955
PF3D7_API02900	elongationfactorTu		5	1.03967	-0.964734
PF3D7_1423200	peptidyl-prolylcis-transisomerase		3	0.852988	-0.97756
PF3D7_0310300	phosphoglyceratemutase,putative		9	0.78793	-0.977582
PF3D7_0419800	60SribosomalproteinL7ae/L30e,putative		2	1.7796	-0.983493
PF3D7_1105000	histoneH4		16	0.958069	-0.983955
PF3D7_1142500	60SribosomalproteinL28		14	1.16699	-0.990303
PF3D7_1422700	conservedprotein,unknownfunction		7	0.716172	-0.991673
PF3D7_0500800	matureparasite-infectederythrocytesurfaceantigen		25	1.81418	-0.996244
PF3D7_1005600	DnaJprotein,putative		3	0.461132	-1.00566
PF3D7_1208900	proteinphosphatasePPM11,putative		4	0.754121	-1.01516
PF3D7_1351400	60SribosomalproteinL17,putative		11	0.670711	-1.03232
PF3D7_1110400	RNA-bindingprotein,putative		39	1.45498	-1.03469
PF3D7_0922100	ubiquitin-likeprotein,putative		18	0.743204	-1.03532
PF3D7_1010600	eukaryotictranslationinitiationfactor2subunitbeta		20	1.12577	-1.04435
PF3D7_0518500	ATP-dependentRNAhelicaseDDX23,putative		22	1.24186	-1.05708
PF3D7_0503300	serine/arginine-richsplicingfactor12		16	0.586206	-1.05956
PF3D7_0610900	transcriptionelongationfactorSPT5,putative		25	0.7634	-1.06053
PF3D7_0903400	ATP-dependentRNAhelicaseDDX60,putative		39	0.502488	-1.06721
PF3D7_1343300	CDT1-likeprotein,putative		8	0.895396	-1.06848
PF3D7_1434200	calmodulin		6	0.479131	-1.06875
PF3D7_1126200	40SribosomalproteinS18,putative		17	0.767529	-1.07179
PF3D7_1007700	AP2domaintranscriptionfactorAP2-I		19	1.00251	-1.07313
PF3D7_1126900	smallnuclearribonucleoproteinF,putative		3	0.974088	-1.07494
PF3D7_0110500	bromodomainprotein3,putative		4	0.75564	-1.09222
PF3D7_0810800	hydroxymethyldihydropterinpyrophosphokinase-dihydropteroatesynthase		7	0.393828	-1.10173
PF3D7_1119000	acyl-CoA-bindingprotein,putative		6	0.542075	-1.107
PF3D7_0617800	histoneH2A		7	1.13869	-1.11784
PF3D7_1232100	60kDachaperonin		50	1.96785	-1.12035
PF3D7_1128200	multiprotein-bridgingfactor1,putative		23	0.996018	-1.13934
PF3D7_0217100	ATPsynthasesubunitalpha,mitochondrial		11	0.244728	-1.14019
PF3D7_1004400	RNA-bindingprotein,putative		48	0.942103	-1.14173
PF3D7_0306900	40SribosomalproteinS23,putative		5	1.41493	-1.16519
PF3D7_0610400	histoneH3		6	1.58691	-1.16974
PF3D7_0622200	tRNA-2-methylthio-N(6)-dimethylallyladenosinesynthase		5	1.19441	-1.17314
PF3D7_1315400	zincfinger(CCCHtype)protein,putative		4	0.914895	-1.18221
PF3D7_0817900	highmobilitygroupproteinB2		11	0.641816	-1.18582
PF3D7_0812500	RNA-bindingprotein,putative		25	0.845756	-1.18792
PF3D7_1026000	conservedPlasmodiumprotein,unknownfunction		12	0.710385	-1.19654
PF3D7_1207100	pre-rRNA-processingproteinESF1,putative		8	0.694496	-1.19985
PF3D7_0204700	hexosetransporter		5	0.738753	-1.20501
PF3D7_1213600	dyneinlightchain1,putative		4	0.92197	-1.21065
PF3D7_1234100	bromodomainprotein5		3	0.963326	-1.21314
PF3D7_0702400	smallexportedmembraneprotein1		8	0.555762	-1.21715
PF3D7_1027300	peroxiredoxin		25	1.32565	-1.22303
PF3D7_0807600	conservedPlasmodiumprotein,unknownfunction		8	0.830627	-1.22351
PF3D7_1445400	proteinserine/threoninekinase-1		4	1.78408	-1.23143
PF3D7_0714000	histoneH2Bvariant		11	0.807883	-1.23184
PF3D7_1245100	kinesin-13,putative		16	0.903951	-1.23214
PF3D7_0516200	40SribosomalproteinS11		14	1.26134	-1.23363
PF3D7_1118500	nucleolarprotein56,putative		29	0.596754	-1.23415
PF3D7_1007900	eukaryotictranslationinitiationfactor3subunitD,putative		47	1.20881	-1.24322
PF3D7_0921900	conservedPlasmodiumprotein,unknownfunction		13	0.752576	-1.24605
PF3D7_1107800	AP2domaintranscriptionfactor,putative		9	0.912013	-1.25181
PF3D7_1468800	splicingfactorU2AFlargesubunit,putative		7	0.896815	-1.25243
PF3D7_0706500	conservedPlasmodiumprotein,unknownfunction		26	1.56624	-1.261
PF3D7_1354300	largesubunitrRNAmethyltransferase,putative		10	1.00748	-1.26695
PF3D7_1147300	conservedPlasmodiumprotein,unknownfunction		13	0.520274	-1.26777
PF3D7_0402000	Plasmodiumexportedprotein(PHISTa),unknownfunction		7	1.10103	-1.27084
PF3D7_0818400	rRNA-processingproteinFCF1,putative		4	0.704432	-1.27254
PF3D7_0308500	activatorofHsp90ATPase,putative		4	0.561369	-1.27803
PF3D7_0521000	conservedPlasmodiumprotein,unknownfunction		3	0.983626	-1.28283
PF3D7_1011800	PRE-bindingprotein		87	1.52142	-1.29182
PF3D7_1426200	proteinarginineN-methyltransferase1		6	0.689312	-1.30621
PF3D7_1233900	sentrin-specificprotease1		6	1.14557	-1.30901
PF3D7_0408300	zincfingerRan-bindingdomain-containingprotein2,putative		6	0.829944	-1.32028
PF3D7_1021500	ATP-dependentRNAhelicaseROK1,putative		6	1.10568	-1.32085
PF3D7_1464600	serine/threonineproteinphosphataseUIS2,putative		7	0.746076	-1.3218
PF3D7_1006800	G-strand-bindingprotein2		16	0.916703	-1.33689
PF3D7_0932300	M18aspartylaminopeptidase		13	0.66922	-1.33845
PF3D7_0106000	conservedprotein,unknownfunction		6	1.47728	-1.34385
PF3D7_1408600	40SribosomalproteinS8e,putative		15	1.20023	-1.35086
PF3D7_0918100	cytochromeb5-likeheme/steroidbindingprotein,putative		4	1.99371	-1.3551
PF3D7_0320100	proteintransportproteinSEC22		6	0.710591	-1.3564
PF3D7_0829100	coiled-coildomain-containingprotein124,putative		6	1.00929	-1.38675
PF3D7_1456000	AP2domaintranscriptionfactorAP2-HC		2	1.3311	-1.39468
PF3D7_0710200	conservedPlasmodiumprotein,unknownfunction	+	5	4.15222	-1.40726
PF3D7_1104400	thioredoxin-likemeroprotein		37	1.52393	-1.41043
PF3D7_1003600	innermembranecomplexprotein1c,putative		10	0.530532	-1.43358
PF3D7_0719700	40SribosomalproteinS10,putative		23	0.736148	-1.44217
PF3D7_0503800	60SribosomalproteinL31		5	0.904627	-1.44317
PF3D7_0821200	conservedprotein,unknownfunction		8	1.00009	-1.44908
PF3D7_1134600	zincfingerprotein,putative		9	1.14083	-1.45517
PF3D7_1212700	eukaryotictranslationinitiationfactor3subunitA,putative		25	0.962641	-1.46148
PF3D7_0307700	conservedPlasmodiumprotein,unknownfunction		5	1.21151	-1.46265
PF3D7_1408500	conservedPlasmodiumprotein,unknownfunction		4	0.641325	-1.46693
PF3D7_0111800	eukaryotictranslationinitiationfactor4E,putative		10	0.932389	-1.47565
PF3D7_0706400	60SribosomalproteinL37		6	1.16998	-1.4785
PF3D7_1209300	telomererepeat-bindingzincfingerprotein		4	0.627666	-1.49086
PF3D7_0813300	NPLdomain-containingprotein,putative	+	23	2.38118	-1.49302
PF3D7_0501200	parasite-infectederythrocytesurfaceprotein		7	0.481354	-1.49395
PF3D7_0403200	pre-mRNAsplicingfactor,putative		6	0.942039	-1.51656
PF3D7_0532400	lysine-richmembrane-associatedPHISTbprotein		15	0.974135	-1.52102
PF3D7_0304400	60SribosomalproteinL44		10	1.13176	-1.52837
PF3D7_1202900	highmobilitygroupproteinB1		15	0.866178	-1.52847
PF3D7_0815600	eukaryotictranslationinitiationfactor3subunitG,putative		7	0.981079	-1.54327
PF3D7_1447000	40SribosomalproteinS5		22	0.645304	-1.55535
PF3D7_0724400	mitochondrialimportinnermembranetranslocasesubunitTIM14,putative		5	1.78892	-1.5644
PF3D7_0710600	60SribosomalproteinL34		7	1.03556	-1.58343
PF3D7_1308900	mRNA-decappingenzyme2,putative		7	1.05598	-1.58583
PF3D7_1244800	translationmachinery-associatedprotein46,putative		18	0.74583	-1.59047
PF3D7_1017600	conservedPlasmodiumprotein,unknownfunction		4	1.25364	-1.60855
PF3D7_1033300	conservedprotein,unknownfunction		9	1.29468	-1.64327
PF3D7_1119300	splicingfactorU2AFsmallsubunit,putative		4	0.74508	-1.64749
PF3D7_1006200	DNA/RNA-bindingproteinAlba3		14	0.923803	-1.67942
PF3D7_0914600	transcriptionelongationfactor1,putative		4	0.831697	-1.68297
PF3D7_0812800	zincfingerprotein,putative		2	1.36603	-1.68299
PF3D7_0621800	nascentpolypeptide-associatedcomplexsubunitalpha,putative		5	1.12558	-1.69094
PF3D7_0319500	RNA-bindingprotein,putative		9	1.04866	-1.70435
PF3D7_0408500	flapendonuclease1		6	1.24876	-1.72724
PF3D7_1415400	Btzdomain-containingprotein,putative		13	1.29846	-1.73576
PF3D7_1347500	DNA/RNA-bindingproteinAlba4		29	1.23052	-1.76327
PF3D7_0723900	RNA-bindingprotein,putative	+	22	1.8199	-1.78847
PF3D7_1407300	pre-mRNA-splicingfactor38B,putative		14	0.898569	-1.79746
PF3D7_0813000	proteinKIC7	+	14	1.44811	-1.82123
PF3D7_0214900	rhoptryneckprotein6		5	0.864455	-1.83509
PF3D7_0529500	cellcycleregulatorprotein,putative	+	5	2.51305	-1.83986
PF3D7_1354600	60SribosomalproteinL7-2,putative		8	0.908078	-1.85449
PF3D7_1342000	40SribosomalproteinS6		27	1.24244	-1.85776
PF3D7_1015100	CWC16domain-containingprotein,putative	+	4	1.93938	-1.89344
PF3D7_0919900	regulatorofchromosomecondensation-PP1-interactingprotein		14	1.21469	-1.96546
PF3D7_1203900	ubiquitin-conjugatingenzymeE2	+	2	1.53876	-1.97316
PF3D7_1333700	histoneH3-likecentromericproteinCSE4		3	0.833877	-2.01352
PF3D7_0936000	ring-exportedprotein2		3	1.05125	-2.04188
PF3D7_1407500	multifunctionalmethyltransferasesubunitTRM112,putative		7	1.01093	-2.04998
PF3D7_1306900	U1smallnuclearribonucleoproteinA,putative		7	0.477406	-2.06164
PF3D7_1330800	RNA-bindingprotein,putative		16	0.570332	-2.09539
PF3D7_1310700	PhIL1-interactingcandidatePIC5	+	2	1.27231	-2.09848
PF3D7_1104100	syntaxin,Qa-SNAREfamily	+	4	2.4872	-2.12325
PF3D7_1321200	zincfingerprotein,putative	+	2	1.61929	-2.14142
PF3D7_1370300	membraneassociatedhistidine-richprotein1		3	1.06081	-2.17323
PF3D7_1309400	HORMAdomainprotein,putative	+	6	1.72572	-2.185
PF3D7_0814200	DNA/RNA-bindingproteinAlba1		21	1.06541	-2.2079
PF3D7_1030100	pre-mRNA-splicingfactorATP-dependentRNAhelicasePRP22,putative		13	1.01161	-2.23152
PF3D7_1407100	rRNA2'-O-methyltransferasefibrillarin,putative		25	1.01631	-2.23294
PF3D7_1452700	U1snRNP-associatedprotein,putative	+	6	1.2543	-2.2359
PF3D7_1350200	smallnuclearribonucleoproteinE,putative	+	4	1.22473	-2.24785
PF3D7_1353100	Plasmodiumexportedprotein,unknownfunction	+	4	1.07651	-2.30569
PF3D7_1230800	pre-mRNA-splicingregulatorWTAP,putative	+	10	1.14151	-2.35138
PF3D7_1026600	conservedPlasmodiumprotein,unknownfunction		10	0.855637	-2.39276
PF3D7_1307800	centrosomalproteinCEP170,putative	+	5	2.19815	-2.43054
PF3D7_0936800	Plasmodiumexportedprotein(PHISTc),unknownfunction	+	13	1.0311	-2.50794
PF3D7_1107000	U6snRNA-associatedSm-likeproteinLSm4,putative		10	0.798362	-2.5151
PF3D7_0202000	knob-associatedhistidine-richprotein	+	21	1.7018	-2.51764
PF3D7_0720100	pre-rRNA-processingproteinESF2,putative	+	5	2.3706	-2.60042
PF3D7_0923900	polyadenylate-bindingprotein2,putative	+	19	1.01257	-2.61958
PF3D7_0501300	skeleton-bindingprotein1	+	3	2.90521	-2.64016
PF3D7_1325000	U6snRNA-associatedSm-likeproteinLSm6,putative	+	9	1.05389	-2.65757
PF3D7_0730900	EMP1-traffickingprotein	+	8	2.25205	-2.67771
PF3D7_1143400	translationinitiationfactoreIF-1A,putative	+	14	2.12197	-2.67909
PF3D7_0930600	peptidyl-prolylcis-transisomerase	+	12	1.32675	-2.69095
PF3D7_0723400	conservedPlasmodiumprotein,unknownfunction	+	4	1.77847	-2.71227
PF3D7_1419400	conservedPlasmodiummembraneprotein,unknownfunction	+	16	1.00408	-2.7422
PF3D7_0819900	U6snRNA-associatedSm-likeproteinLSm3,putative	+	14	0.978672	-2.95616
PF3D7_0530900	formin1	+	18	0.972567	-2.96354
PF3D7_1124400	U6snRNA-associatedSm-likeproteinLSm1,putative	+	8	1.10648	-3.09434
PF3D7_1148700	Plasmodiumexportedprotein(PHISTc),unknownfunction	+	8	1.95046	-3.17225
PF3D7_1203200	signalrecognitionparticlesubunitSRP14	+	3	2.48016	-3.27237
PF3D7_0926900	replicationterminationfactor,putative	+	10	1.74532	-3.27615
PF3D7_1219000	formin2	+	53	0.929927	-3.43731
PF3D7_1209200	U6snRNA-associatedSm-likeproteinLSm7,putative	+	5	1.23598	-3.46035
PF3D7_0416000	RNA-bindingprotein,putative	+	4	1.55337	-3.67999
PF3D7_1327300	conservedPlasmodiumprotein,unknownfunction	+	30	1.24382	-3.70592
PF3D7_0520300	U6snRNA-associatedSm-likeproteinLSm2,putative	+	8	2.07137	-3.77386
PF3D7_0811500	histone-argininemethyltransferaseCARM1,putative	+	36	0.972757	-4.06999
PF3D7_0829300	U6snRNA-associatedSm-likeproteinLSm8,putative	+	7	1.07275	-4.28391
PF3D7_1443300	U6snRNA-associatedSm-likeproteinLSm5,putative	+	8	1.99283	-4.81162
