# Supplementary material for: Plasmodium falciparum stomatin-like protein forms a putative complex with a metalloprotease in distinct mitochondrial loci
Source: PLoS Pathog. 2026 Feb 9;22(2):e1013922. doi: 10.1371/journal.ppat.1013922 (PMC12912694; doi:10.1371/journal.ppat.1013922)
Supplement: S3 Table — This table includes all proteins detected in the STOML-3HA pulldown, indicated by their gene ID in the first column and the annotation in the second column. T-test significance, unique peptides, log p-value and t-test difference are indicated in the following columns. Mitochondrial prediction score is indicated in the last column as “Mito score”, which refers to the ranking of the mitochondrial proteome as shown by Esveld et al. [27]. (XLSX) [file ppat.1013922.s011.xlsx]

## Sheet: Copy of Volcano_Significant_col
Gene IDs	Annotation	t-test significant	Unique peptides	Log t-test p-value	t-test difference	Mito score
PF3D7_1451900	ribosome biogenesis protein TSR1, putative	+	55	2.18878	6.29323	-13.013
PF3D7_1129400	RNA cytosine C(5)-methyltransferase, putative	+	26	3.85528	5.71669	-13.4556
PF3D7_1342000	40S ribosomal protein S6	+	31	3.02145	5.67381	-11.3797
PF3D7_1415800	ribosomal RNA small subunit methyltransferase A1	+	28	3.10515	5.67049	-7.1032
PF3D7_1108700	heat shock protein J2	+	33	3.04488	5.54469	-7.46929
PF3D7_0503800	60S ribosomal protein L31	+	6	3.38377	5.49862	-7.94645
PF3D7_1110400	RNA-binding protein, putative	+	44	2.97722	5.45484	-8.85512
PF3D7_1354600	60S ribosomal protein L7-2, putative	+	23	3.18148	5.39593	-4.32807
PF3D7_1021500	ATP-dependent RNA helicase ROK1, putative	+	31	2.25684	5.38734	-3.9657
PF3D7_1126200	40S ribosomal protein S18, putative	+	19	4.7238	5.21896	-5.55634
PF3D7_1354300	large subunit rRNA methyltransferase, putative	+	15	4.31453	5.16157	-10.5724
PF3D7_0513600	deoxyribodipyrimidine photo-lyase, putative	+	35	3.93866	5.15969	-2.6318
PF3D7_1022600	kelch protein K10	+	28	2.41054	5.14047	-10.1395
PF3D7_1033300	conserved protein, unknown function	+	10	3.95728	4.95049	-4.6163
PF3D7_1109400	essential nuclear protein 1, putative	+	17	3.09621	4.92174	-9.25046
PF3D7_0217800	40S ribosomal protein S26	+	9	2.98276	4.90718	-7.46929
PF3D7_0522600	magnesium transporter NIPA, putative	+	7	2.99966	4.89116	-11.6911
PF3D7_1021900	PHAX domain-containing protein, putative	+	38	1.72184	4.8822	-5.30908
PF3D7_0618300	60S ribosomal protein L27a, putative		17	1.30015	4.87063
PF3D7_1105400	40S ribosomal protein S4, putative	+	37	3.57007	4.84838	-7.90206
PF3D7_1020000	RNA-binding protein 34, putative	+	9	2.85931	4.84095	-13.5
PF3D7_1476300	Plasmodium exported protein (PHISTb), unknown function	+	19	4.06806	4.8357	-6.45736
PF3D7_1143400	translation initiation factor eIF-1A, putative	+	12	2.71934	4.74176	-7.90206
PF3D7_0723900	RNA-binding protein, putative	+	17	4.44406	4.71765	-6.4193
PF3D7_1007700	AP2 domain transcription factor AP2-I	+	15	3.6388	4.60619	-11.4692
PF3D7_0510500	topoisomerase I	+	27	4.8864	4.58308	-7.78524
PF3D7_1466700	60S ribosome subunit biogenesis protein NIP7, putative	+	10	3.15056	4.57014	-12.4556
PF3D7_0817900	high mobility group protein B2	+	11	2.41967	4.50982	-6.30061
PF3D7_0615700	THO complex subunit 4, putative	+	9	1.96011	4.37955	-6.30061
PF3D7_1027300	peroxiredoxin	+	27	4.3948	4.33876	-5.21126
PF3D7_1113100	protein tyrosine phosphatase	+	4	3.70957	4.32904	-5.34636
PF3D7_1104200	chromatin remodeling protein	+	35	4.42021	4.21502	-7.15083
PF3D7_0914600	transcription elongation factor 1, putative	+	3	3.59659	4.2114	-6.92853
PF3D7_1407100	rRNA 2-O-methyltransferase fibrillarin, putative	+	25	3.39461	4.1564	-10.3797
PF3D7_1323400	60S ribosomal protein L23	+	14	2.90465	4.08955	-6.90206
PF3D7_0415500	nuclear cap-binding protein subunit 2, putative	+	14	2.05126	4.07764	-10.3797
PF3D7_0202000	knob-associated histidine-rich protein	+	14	2.02941	4.0426	-4.32807
PF3D7_0527900	ATP-dependent RNA helicase DDX41, putative	+	21	4.73871	4.03991	-11.7017
PF3D7_1248700	conserved protein, unknown function	+	16	2.7694	4.03397	-12.7461
PF3D7_0709700	prodrug activation and resistance esterase	+	11	3.39866	4.00067	-1.97967
PF3D7_1225300	rRNA-processing protein FCF1, putative	+	14	2.47867	3.97131	-4.92952
PF3D7_1216300	signal recognition particle subunit SRP19	+	9	2.96607	3.95505	-11.3797
PF3D7_1302800	40S ribosomal protein S7, putative	+	32	4.3443	3.93171	-3.4805
PF3D7_0520000	40S ribosomal protein S9, putative	+	19	4.38975	3.91233	-6.90206
PF3D7_1460700	60S ribosomal protein L27	+	13	1.82185	3.9079	-10.5724
PF3D7_0821700	60S ribosomal protein L22, putative	+	6	2.42883	3.90025	-3.35122
PF3D7_1419000	conserved Plasmodium protein, unknown function	+	20	2.71151	3.89182	-4.10896
PF3D7_1368200	ABC transporter E family member 1, putative	+	22	2.27612	3.87318	-7.74682
PF3D7_0707200	conserved Plasmodium protein, unknown function	+	17	1.64737	3.85644	-5.74222
PF3D7_0504400	ATP-dependent helicase, putative	+	17	3.87608	3.85609	-7.20196
PF3D7_1317800	40S ribosomal protein S19	+	9	1.74656	3.8001	-2.35122
PF3D7_1459400	conserved protein, unknown function	+	15	2.69334	3.79123	-8.64901
PF3D7_1421200	40S ribosomal protein S25	+	14	2.46998	3.76786	-9.35327
PF3D7_1408600	40S ribosomal protein S8e, putative	+	19	2.67925	3.75351	-6.90206
PF3D7_0316800	40S ribosomal protein S15A, putative	+	20	1.71923	3.69458	-4.4805
PF3D7_0930600	peptidyl-prolyl cis-trans isomerase	+	13	2.78906	3.63865	-8.64901
PF3D7_0111800	eukaryotic translation initiation factor 4E, putative	+	5	3.71114	3.615	-9.02856
PF3D7_0519400	40S ribosomal protein S24	+	17	2.47816	3.60147	-7.90206
PF3D7_1019400	60S ribosomal protein L30e, putative	+	6	3.25276	3.57563	-7.46929
PF3D7_0721600	40S ribosomal protein S5, putative	+	23	3.0466	3.52848	-8.03134
PF3D7_0214400	protein LTV1, putative	+	10	3.16502	3.50955	-6.05881
PF3D7_0422400	40S ribosomal protein S19	+	24	1.91546	3.49655	-10.1072
PF3D7_1407500	multifunctional methyltransferase subunit TRM112, putative	+	10	2.17218	3.4886	-13.6187
PF3D7_1033600	pre-mRNA-splicing factor CEF1, putative	+	9	3.27851	3.47031	-13.7775
PF3D7_0910900	DNA primase large subunit, putative	+	12	2.85972	3.46941	-2.10396
PF3D7_0617800	histone H2A	+	10	4.1107	3.46406	-9.25046
PF3D7_0322900	40S ribosomal protein S3A, putative	+	42	3.15538	3.46401	-6.90206
PF3D7_1346100	protein transport protein SEC61 subunit alpha	+	7	1.94444	3.4579	-10.9948
PF3D7_1002400	transformer-2 protein homolog beta, putative	+	15	1.89238	3.43415	-8.85512
PF3D7_1133800	RNA (uracil-5-)methyltransferase, putative	+	25	3.39226	3.42559	-12.4857
PF3D7_1445900	ATP-dependent RNA helicase DDX17	+	35	2.81458	3.40697	-10.5724
PF3D7_1306200	conserved protein, unknown function	+	8	3.84256	3.38577	-8.33124
PF3D7_1149400	Plasmodium exported protein, unknown function	+	8	3.55955	3.36843	-5.70763
PF3D7_0813900	40S ribosomal protein S16, putative	+	21	2.69216	3.33017	-7.90206
PF3D7_0522300	18S rRNA (guanine-N(7))-methyltransferase, putative	+	5	2.492	3.28831	-9.13464
PF3D7_1352500	thioredoxin-related protein, putative		14	0.823011	3.26642
PF3D7_1225500	small subunit rRNA processing factor, putative	+	5	3.397	3.25431	-4.32807
PF3D7_1028300	rRNA-processing protein EBP2, putative	+	11	2.62456	3.25238	-11.4241
PF3D7_1452700	U1 snRNP-associated protein, putative	+	15	2.62789	3.2166	-9.02856
PF3D7_1114200	GTPase-activating protein, putative	+	6	5.31262	3.1263	-7.29585
PF3D7_0218400	ATP-dependent RNA helicase DDX47, putative	+	17	2.22835	3.1117	-10.5724
PF3D7_1030100	pre-mRNA-splicing factor ATP-dependent RNA helicase PRP22, putative	+	21	2.37247	3.10235	-8.19523
PF3D7_0813000	protein KIC7	+	7	2.12338	3.06267	-11.8541
PF3D7_0831400	Plasmodium exported protein, unknown function	+	11	2.93199	3.05991	-8.94733
PF3D7_1469300	pre-rRNA-processing protein PNO1, putative	+	13	1.48176	3.05674	-10.5724
PF3D7_1202900	high mobility group protein B1	+	12	2.01735	3.04468	-7.94645
PF3D7_0818400	rRNA-processing protein FCF1, putative	+	6	2.16571	3.03262	-10.5724
PF3D7_1317400	zinc finger protein, putative	+	7	2.68498	3.01471	-5.18479
PF3D7_1464900	ATP-dependent zinc metalloprotease FTSH, putative	+	13	2.41875	3.00135	2.07372
PF3D7_0802000	glutamate dehydrogenase, putative	+	39	1.64226	2.97592	-9.39335
PF3D7_1111000	RNA cytosine C(5)-methyltransferase NSUN2	+	12	3.22316	2.96994	-9.82135
PF3D7_0316700	protein YOP1, putative	+	6	1.89093	2.96849	-7.4249
PF3D7_0821000	conserved Plasmodium protein, unknown function	+	6	2.32532	2.93097	-4.55517
PF3D7_0318900	conserved protein, unknown function	+	9	2.90836	2.9295	-10.1072
PF3D7_0710100	conserved protein, unknown function	+	9	2.9436	2.92659	-0.0259077
PF3D7_0317600	40S ribosomal protein S11, putative	+	21	2.28742	2.91919	-6.69213
PF3D7_1015300	methionine aminopeptidase 1b, putative	+	17	1.5834	2.91148	-14.8962
PF3D7_0721300	ATP-dependent DNA helicase DDX31	+	9	2.39063	2.88908	-10.5724
PF3D7_1242700	40S ribosomal protein S17, putative	+	17	2.61401	2.87981	-8.03134
PF3D7_1207100	pre-rRNA-processing protein ESF1, putative	+	13	2.37223	2.8615	-10.3797
PF3D7_1119200	conserved protein, unknown function	+	9	1.81806	2.84073	-9.04053
PF3D7_0519700	FoP domain-containing protein, putative	+	19	2.13902	2.82	-8.64901
PF3D7_1231600	pre-mRNA-splicing factor ATP-dependent RNA helicase PRP2, putative	+	14	1.90822	2.76899	-13.7775
PF3D7_1309100	60S ribosomal protein L24, putative		12	0.89321	2.76209
PF3D7_1004400	RNA-binding protein, putative	+	27	2.25072	2.76074	-9.07573
PF3D7_1202200	mitochondrial phosphate carrier protein	+	7	1.70299	2.75976	6.74904
PF3D7_1358800	40S ribosomal protein S15	+	18	2.84577	2.7266	-6.90206
PF3D7_1033200	early transcribed membrane protein 10.2	+	7	2.00969	2.71917	-4.70763
PF3D7_0612900	nucleolar GTP-binding protein 1, putative	+	11	1.33614	2.70172	-10.5724
PF3D7_1331800	60S ribosomal protein L23, putative	+	13	2.26445	2.68283	-7.74682
PF3D7_1034200	ribosomal protein L27, putative	+	4	2.59852	2.66052	0.786623
PF3D7_0516200	40S ribosomal protein S11	+	15	2.99446	2.64892	-5.07918
PF3D7_0903900	60S ribosomal protein L32	+	13	2.34499	2.62841	-6.90206
PF3D7_0306400	FAD-dependent glycerol-3-phosphate dehydrogenase, putative	+	27	1.37803	2.6246	6.33219
PF3D7_1461200	U3 small nucleolar ribonucleoprotein protein IMP3, putative	+	5	2.18602	2.6086	-9.25046
PF3D7_1008800	nucleolar protein 5, putative	+	16	2.27404	2.60541	-13.7775
PF3D7_0528800	nuclear GTP-binding protein, putative	+	13	2.62559	2.60409	-8.64901
PF3D7_1315400	zinc finger (CCCH type) protein, putative	+	6	1.90301	2.59675	-9.34267
PF3D7_1368400	ribosomal protein L1, putative	+	12	3.18223	2.57591	-9.97093
PF3D7_0318100	stomatin-like protein, putative	+	6	3.27341	2.56016	11.3567
PF3D7_0503300	serine/arginine-rich splicing factor 12	+	10	1.91927	2.55572	-5.97392
PF3D7_1345100	thioredoxin 2	+	8	1.59356	2.54951	-7.53319
PF3D7_0830400	CRA domain-containing protein, putative		4	1.22938	2.53298
PF3D7_0621300	mRNA-binding protein PUF3	+	12	1.47519	2.51931	-9.25046
PF3D7_0219400	ribosome associated membrane protein RAMP4, putative	+	8	4.15811	2.50296	-1.97967
PF3D7_0208200	KRR1 small subunit processome component, putative	+	8	2.18522	2.50171	-10.2505
PF3D7_0612100	eukaryotic translation initiation factor 3 subunit L, putative		5	3.65296	2.45705
PF3D7_1227100	DNA helicase 60		15	3.57931	2.44926
PF3D7_1121600	exported protein 1		6	0.992518	2.43518
PF3D7_1438000	eukaryotic translation initiation factor eIF2A, putative		25	0.690375	2.4268
PF3D7_0617200	BFR1 domain-containing protein, putative		55	2.95199	2.41304
PF3D7_0810600	ATP-dependent RNA helicase DBP1, putative		33	2.79773	2.38791
PF3D7_0912400	alkaline phosphatase, putative		11	1.54537	2.36408
PF3D7_1458100	protein PET117, putative		3	1.8854	2.36381
PF3D7_0924700	splicing factor 3A subunit 3, putative		9	2.53873	2.3181
PF3D7_0629500	amino acid transporter AAT1		7	1.52419	2.30398
PF3D7_1474500	splicing factor 3A subunit 1, putative		2	2.84066	2.29396
PF3D7_0402000	Plasmodium exported protein (PHISTa), unknown function		5	3.79429	2.29245
PF3D7_0719600	60S ribosomal protein L11a, putative		13	0.948285	2.27079
PF3D7_1147300	conserved Plasmodium protein, unknown function		9	1.98585	2.23195
PF3D7_1349600	conserved Plasmodium protein, unknown function		5	3.29847	2.21254
PF3D7_0622200	tRNA-2-methylthio-N(6)-dimethylallyladenosine synthase		8	1.14114	2.21001
PF3D7_1334500	MSP7-like protein		8	1.41263	2.20735
PF3D7_1367500	NADH-cytochrome b5 reductase, putative		9	1.72428	2.20353
PF3D7_0828300	conserved protein, unknown function		7	2.40802	2.1931
PF3D7_0306900	40S ribosomal protein S23, putative		10	1.7784	2.18854
PF3D7_0813600	translation initiation factor SUI1, putative		4	1.82914	2.18242
PF3D7_0319500	RNA-binding protein, putative		5	3.11001	2.18099
PF3D7_0827000	ATP-dependent RNA helicase DBP10, putative		5	2.11093	2.16294
PF3D7_1216900	DNA-binding chaperone, putative		12	0.74328	2.1521
PF3D7_0812500	RNA-binding protein, putative		12	1.87485	2.14883
PF3D7_0409200	protein SOF1, putative		8	3.90393	2.12122
PF3D7_1015100	CWC16 domain-containing protein, putative		6	2.91254	2.10012
PF3D7_0212300	eukaryotic peptide chain release factor subunit 1, putative		14	1.12588	2.07921
PF3D7_0532400	lysine-rich membrane-associated PHISTb protein		9	1.6458	2.07542
PF3D7_1358100	Sas10 domain-containing protein, putative		10	1.0533	2.07416
PF3D7_0107900	conserved Plasmodium protein, unknown function		8	3.13249	2.06177
PF3D7_0825500	protein KRI1, putative		4	1.56336	2.05869
PF3D7_1010600	eukaryotic translation initiation factor 2 subunit beta		22	1.69831	2.04062
PF3D7_0307500	spindle and kinetochore-associated protein 2, putative		10	3.11777	2.02328
PF3D7_1464400	zinc finger protein, putative		4	1.51269	2.01467
PF3D7_0925200	ribosomal RNA-processing protein 8, putative		9	2.7582	2.01465
PF3D7_1119000	acyl-CoA-binding protein, putative		9	1.51183	2.01319
PF3D7_0629200	DnaJ protein, putative		18	1.74052	2.00546
PF3D7_0213300	conserved protein, unknown function		4	1.69011	1.99822
PF3D7_0907600	translation initiation factor SUI1, putative		13	2.111	1.98707
PF3D7_1107300	polyadenylate-binding protein-interacting protein 1, putative		23	0.846655	1.9775
PF3D7_1203200	signal recognition particle subunit SRP14		4	1.36669	1.97539
PF3D7_1142500	60S ribosomal protein L28		18	1.77924	1.96481
PF3D7_0720100	pre-rRNA-processing protein ESF2, putative		8	1.63751	1.94936
PF3D7_0416700	CDGSH iron-sulfur domain-containing protein, putative		5	1.79016	1.94539
PF3D7_0816000	ribosome assembly protein RRB1, putative		6	2.46723	1.92597
PF3D7_1474900	trailer hitch homolog, putative		13	1.30535	1.91606
PF3D7_0805700	serine/threonine protein kinase, FIKK family		9	1.99348	1.91456
PF3D7_0719700	40S ribosomal protein S10, putative		14	1.57186	1.9142
PF3D7_1325100	phosphoribosylpyrophosphate synthetase		23	0.498368	1.91299
PF3D7_0319600	elongation factor 1-delta, putative		5	0.506572	1.90152
PF3D7_1367600	ribosome biogenesis protein MRT4, putative		8	1.63156	1.88791
PF3D7_1426100	transcription factor BTF3, putative		12	0.697999	1.88437
PF3D7_0318200	DNA-directed RNA polymerase II subunit RPB1		14	1.41428	1.87979
PF3D7_1424100	60S ribosomal protein L5, putative		24	3.32717	1.8416
PF3D7_1012900	autophagy-related protein 18		6	1.7237	1.841
PF3D7_0210900	conserved Plasmodium protein, unknown function		19	0.717041	1.8334
PF3D7_1432500	RNA methyltransferase, putative		7	1.68574	1.82194
PF3D7_1251200	coronin		10	1.39038	1.81924
PF3D7_1460300	60S ribosomal protein L29, putative		2	0.40459	1.79256
PF3D7_0706500	conserved Plasmodium protein, unknown function		17	2.46308	1.77371
PF3D7_1414300	60S ribosomal protein L10, putative		18	2.08981	1.7608
PF3D7_1353200	membrane associated histidine-rich protein 2		2	1.34074	1.75893
PF3D7_1142400	coproporphyrinogen-III oxidase		6	1.09748	1.73997
PF3D7_1105000	histone H4		17	1.23977	1.73792
PF3D7_0726900	mitochondrial import inner membrane translocase subunit TIM50, putative		4	1.37383	1.73463
PF3D7_0315100	eukaryotic translation initiation factor 4E		8	1.35689	1.71502
PF3D7_0304400	60S ribosomal protein L44		8	0.422889	1.70668
PF3D7_0821800	protein transport protein SEC61 subunit beta, putative		2	0.829555	1.69262
PF3D7_1444300	1-acyl-sn-glycerol-3-phosphate acyltransferase, putative		3	1.18212	1.69169
PF3D7_1110300	G-patch domain-containing protein, putative		3	2.54503	1.68487
PF3D7_0312800	60S ribosomal protein L26, putative		8	0.732598	1.64825
PF3D7_0807300	ras-related protein Rab-18		9	0.912632	1.62888
PF3D7_1337300	exoribonuclease, putative		11	1.61348	1.628
PF3D7_1026000	conserved Plasmodium protein, unknown function		5	1.97444	1.60493
PF3D7_1118500	nucleolar protein 56, putative		12	0.712265	1.58871
PF3D7_1031500	ATP-dependent DNA helicase DDX3X		8	1.21126	1.56673
PF3D7_1111200	conserved protein, unknown function		4	1.99572	1.56662
PF3D7_0424600	Plasmodium exported protein (PHISTb)		13	0.648124	1.56639
PF3D7_0320800	ATP-dependent RNA helicase DDX6		12	0.483269	1.53656
PF3D7_1203700	nucleosome assembly protein		16	0.455395	1.53272
PF3D7_1414800	small nuclear ribonucleoprotein-associated protein B, putative		6	1.22977	1.50869
PF3D7_0210100	60S ribosomal protein L37ae, putative		6	1.28984	1.50836
PF3D7_1336900	tryptophan--tRNA ligase		19	1.09599	1.50415
PF3D7_1312900	eukaryotic translation initation factor 4 gamma		10	0.834796	1.50305
PF3D7_0823900	dicarboxylate/tricarboxylate carrier		11	0.534751	1.49099
PF3D7_0420400	ribosome-recycling factor		4	1.93132	1.47783
PF3D7_0108300	conserved Plasmodium protein, unknown function		18	0.661416	1.47771
PF3D7_0405600	TMEM33 domain-containing protein, putative		7	1.72883	1.47341
PF3D7_1007900	eukaryotic translation initiation factor 3 subunit D, putative		37	0.621314	1.47074
PF3D7_1149000	antigen 332, DBL-like protein		13	1.02195	1.46691
PF3D7_0204200	translocation protein SEC66, putative		6	2.70118	1.45918
PF3D7_1149200	ring-infected erythrocyte surface antigen		10	1.56632	1.45887
PF3D7_0630900	ATP-dependent RNA helicase HAS1		7	2.28256	1.45389
PF3D7_0524000	karyopherin beta		22	0.637694	1.45325
PF3D7_0507800	conserved protein, unknown function		6	4.06904	1.45272
PF3D7_1207000	conserved Plasmodium protein, unknown function		8	2.17937	1.43403
PF3D7_0607000	translation initiation factor IF-2, putative		27	0.589368	1.42664
PF3D7_1459000	ATP-dependent RNA helicase DBP5		13	0.771944	1.41896
PF3D7_0908400	conserved Plasmodium protein, unknown function		2	2.25927	1.411
PF3D7_1243600	translation initiation factor SUI1, putative		7	0.540771	1.4076
PF3D7_0208700	SHS2 domain-containing protein, putative		3	1.8049	1.40238
PF3D7_0922100	ubiquitin-like protein, putative		11	1.64514	1.39607
PF3D7_1030000	transcription elongation factor SPT4, putative		7	0.940077	1.39455
PF3D7_0409800	zinc finger protein, putative		7	2.07468	1.38016
PF3D7_1023900	chromodomain-helicase-DNA-binding protein 1 homolog, putative		13	0.920817	1.37498
PF3D7_1305300	translational activator GCN1, putative		2	1.9733	1.36836
PF3D7_0729000	signal recognition particle subunit SRP9		6	0.799105	1.36797
PF3D7_0803000	peptidyl-prolyl cis-trans isomerase		5	2.4638	1.35378
PF3D7_1445700	conserved Plasmodium protein, unknown function		15	1.01146	1.34863
PF3D7_1427900	leucine-rich repeat protein		12	0.423083	1.34654
PF3D7_1136500	casein kinase 1		14	3.25086	1.33889
PF3D7_1335100	merozoite surface protein 7		8	0.570319	1.32877
PF3D7_1123900	13 kDa ribonucleoprotein-associated protein, putative		3	0.815855	1.32591
PF3D7_1027800	60S ribosomal protein L3		43	0.996831	1.32429
PF3D7_0603000	SDE2 domain-containing protein, putative		5	0.635176	1.31747
PF3D7_1358700	YOP1-like protein, putative		3	0.478003	1.31195
PF3D7_1246800	signal recognition particle receptor subunit beta, putative		5	0.638156	1.30632
PF3D7_0307700	conserved Plasmodium protein, unknown function		7	0.790891	1.27107
PF3D7_1128200	multiprotein-bridging factor 1, putative		6	1.18085	1.26973
PF3D7_0422700	eukaryotic initiation factor 4A-III, putative		13	2.45295	1.26633
PF3D7_1145400	dynamin-like protein		14	0.182515	1.26492
PF3D7_1129000	spermidine synthase		14	1.2208	1.25303
PF3D7_0729300	60S ribosomal export protein NMD3, putative		6	1.33754	1.23717
PF3D7_0722400	Obg-like ATPase 1, putative		13	0.301572	1.23346
PF3D7_1323900	protein BCP1, putative		5	1.69195	1.23209
PF3D7_0918000	glideosome-associated protein 50		20	0.261745	1.2166
PF3D7_0320900	histone H2A.Z		7	2.14468	1.19872
PF3D7_0913000	conserved protein, unknown function		3	1.63973	1.18465
PF3D7_1036900	conserved Plasmodium protein, unknown function		46	3.80104	1.1823
PF3D7_1027100	U3 small nucleolar ribonucleoprotein protein MPP10, putative		9	1.96132	1.16643
PF3D7_1010700	dolichyl-phosphate-mannose--protein mannosyltransferase, putative		6	0.874022	1.16421
PF3D7_0529500	cell cycle regulator protein, putative		5	1.30036	1.15562
PF3D7_0725000	exonuclease I, putative		5	2.44419	1.14635
PF3D7_1447000	40S ribosomal protein S5		23	2.19636	1.14228
PF3D7_1437900	HSP40, subfamily A		35	1.81962	1.12781
PF3D7_1423700	conserved Plasmodium protein, unknown function		14	1.24821	1.12456
PF3D7_1130100	60S ribosomal protein L38		13	0.557604	1.10653
PF3D7_1318400	structural maintenance of chromosomes protein 2, putative		6	1.19036	1.08323
PF3D7_1230800	pre-mRNA-splicing regulator WTAP, putative		6	1.39687	1.0701
PF3D7_0102200	ring-infected erythrocyte surface antigen		14	0.613027	1.06761
PF3D7_0518500	ATP-dependent RNA helicase DDX23, putative		8	1.18384	1.06049
PF3D7_0628200	eukaryotic translation initiation factor 2-alpha kinase		3	1.45741	1.05977
PF3D7_0624600	ISWI chromatin-remodeling complex ATPase		18	1.4377	1.05939
PF3D7_1434800	mitochondrial acidic protein MAM33, putative		4	0.615663	1.05506
PF3D7_1206200	eukaryotic translation initiation factor 3 subunit C, putative		6	0.847842	1.0426
PF3D7_0705700	40S ribosomal protein S29, putative		8	0.556153	1.04194
PF3D7_0106000	conserved protein, unknown function		4	1.98039	1.02665
PF3D7_1344200	endoplasmic reticulum chaperone GRP170		25	0.297697	1.01682
PF3D7_1333000	20 kDa chaperonin		7	0.269623	1.007
PF3D7_1247900	U3 small nucleolar RNA-associated protein 11, putative		6	1.23526	0.977049
PF3D7_1104400	thioredoxin-like mero protein		20	0.827548	0.976267
PF3D7_0927900	phosphatidylserine decarboxylase		8	2.00026	0.973209
PF3D7_1137400	UVB-resistance protein UVR8 homologue		9	1.08605	0.964197
PF3D7_1451800	sortilin		13	0.484668	0.932147
PF3D7_1117300	conserved protein, unknown function		2	0.925112	0.926345
PF3D7_0727400	proteasome subunit alpha type-5, putative		12	0.354711	0.924878
PF3D7_1119300	splicing factor U2AF small subunit, putative		3	0.769444	0.914201
PF3D7_1108400	casein kinase 2, alpha subunit		19	2.81832	0.912314
PF3D7_1443100	conserved Plasmodium protein, unknown function		7	0.902754	0.903186
PF3D7_0714000	histone H2B variant		15	0.442834	0.8945
PF3D7_1412800	glycylpeptide N-tetradecanoyltransferase		7	0.839623	0.883434
PF3D7_1451200	conserved Plasmodium protein, unknown function		4	0.75261	0.860259
PF3D7_1105800	conserved Apicomplexan protein, unknown function		7	0.36081	0.856514
PF3D7_0507500	subtilisin-like protease 1		6	0.837918	0.856325
PF3D7_1136400	signal recognition particle subunit SRP72, putative		5	0.695162	0.8461
PF3D7_1357100	elongation factor 1-alpha		63	1.74992	0.844893
PF3D7_1208000	ribosomal protein L29, apicoplast, putative		3	1.95228	0.835571
PF3D7_1114700	cyclin-dependent-like kinase CLK3		3	0.733837	0.827562
PF3D7_1438700	DNA primase small subunit		7	1.12011	0.815532
PF3D7_0801000	Plasmodium exported protein (PHISTc)		6	1.20674	0.804625
PF3D7_1366600	signal recognition particle receptor subunit alpha, putative		5	1.09867	0.803886
PF3D7_1341300	60S ribosomal protein L18-2, putative		9	0.329763	0.789894
PF3D7_0501200	parasite-infected erythrocyte surface protein		7	0.696228	0.780283
PF3D7_0202400	translation-enhancing factor		5	0.808409	0.779006
PF3D7_1301600	erythrocyte binding antigen-140		7	0.879662	0.774061
PF3D7_1011800	PRE-binding protein		73	2.14398	0.773065
PF3D7_1410600	eukaryotic translation initiation factor 2 subunit gamma, putative		21	0.635944	0.757972
PF3D7_1323600	conserved protein, unknown function		9	0.225486	0.756432
PF3D7_0813500	PUB domain-containing protein, putative		3	0.544842	0.737335
PF3D7_1447900	multidrug resistance protein 2		10	0.508242	0.725669
PF3D7_0813400	conserved protein, unknown function		9	0.413109	0.720801
PF3D7_0919000	nucleosome assembly protein		12	0.154428	0.685093
PF3D7_1415400	Btz domain-containing protein, putative		11	1.63356	0.682931
PF3D7_1353100	Plasmodium exported protein, unknown function		5	0.526566	0.672268
PF3D7_0716100	protein SDA1, putative		4	0.27011	0.671087
PF3D7_0823200	RNA-binding protein, putative		9	0.325478	0.657752
PF3D7_0315800	zinc finger protein, putative		3	0.457503	0.653431
PF3D7_0936000	ring-exported protein 2		3	0.312951	0.649734
PF3D7_1462300	GTP-binding protein, putative		8	0.786982	0.642132
PF3D7_1037300	ADP,ATP carrier protein 1		16	0.307052	0.641901
PF3D7_1422700	conserved protein, unknown function		4	0.459033	0.634953
PF3D7_1404900	conserved Plasmodium protein, unknown function		8	0.275012	0.608744
PF3D7_1117700	GTP-binding nuclear protein RAN/TC4		33	0.383721	0.608707
PF3D7_1003500	40S ribosomal protein S20e, putative		11	1.85864	0.608189
PF3D7_1238800	acyl-CoA synthetase		17	0.284411	0.605378
PF3D7_0524400	ribosome-interacting GTPase 1, putative		6	0.428945	0.601859
PF3D7_0610900	transcription elongation factor SPT5, putative		10	0.18047	0.600253
PF3D7_0516900	60S ribosomal protein L2		24	0.329617	0.600164
PF3D7_0527500	Hsc70-interacting protein		8	0.134892	0.598303
PF3D7_1465900	40S ribosomal protein S3		26	0.807215	0.594973
PF3D7_1351400	60S ribosomal protein L17, putative		15	0.621389	0.593452
PF3D7_1229400	macrophage migration inhibitory factor		5	0.220523	0.592927
PF3D7_1134200	conserved Plasmodium protein, unknown function		4	0.808901	0.591101
PF3D7_1118200	heat shock protein 90, putative		32	0.133978	0.579036
PF3D7_0110600	phosphatidylinositol-4-phosphate 5-kinase		3	0.641429	0.576947
PF3D7_0503400	actin-depolymerizing factor 1		4	0.266977	0.5683
PF3D7_1234900	CHCH domain-containing protein, putative		6	0.360053	0.550154
PF3D7_0709000	chloroquine resistance transporter		6	1.30163	0.54267
PF3D7_1021800	schizont egress antigen-1		7	0.767026	0.529344
PF3D7_1129500	A/G-specific adenine glycosylase, putative		3	0.347202	0.528433
PF3D7_0520700	CDC73 domain-containing protein, putative		4	0.54387	0.524375
PF3D7_0801800	mannose-6-phosphate isomerase, putative		7	0.407097	0.518142
PF3D7_0106700	small ribosomal subunit assembling AARP2 protein		5	0.919579	0.512254
PF3D7_0903400	ATP-dependent RNA helicase DDX60, putative		20	0.110606	0.506147
PF3D7_1037100	pyruvate kinase 2		12	0.372903	0.506147
PF3D7_1012400	hypoxanthine-guanine phosphoribosyltransferase		18	0.143458	0.505437
PF3D7_0525100	acyl-CoA synthetase		24	0.218535	0.493918
PF3D7_0305600	DNA-(apurinic or apyrimidinic site) endonuclease		10	0.349562	0.492097
PF3D7_0926900	replication termination factor, putative		3	0.653365	0.486408
PF3D7_1026800	40S ribosomal protein S2		18	0.151429	0.48259
PF3D7_0811600	conserved protein, unknown function		6	0.354587	0.4787
PF3D7_1340700	ras-related protein Rab-11B		7	0.592649	0.477989
PF3D7_0617900	histone H3 variant		3	0.394041	0.470361
PF3D7_1434600	methionine aminopeptidase 2		11	0.350674	0.467833
PF3D7_1349200	glutamate--tRNA ligase, putative		17	0.117321	0.464507
PF3D7_0728000	eukaryotic translation initiation factor 2 subunit alpha		13	0.196962	0.445652
PF3D7_1412500	actin II		8	0.139129	0.441088
PF3D7_1311800	M1-family alanyl aminopeptidase		27	0.114289	0.436618
PF3D7_1471000	RNA 3-terminal phosphate cyclase-like protein, putative		4	0.282396	0.420667
PF3D7_1343000	phosphoethanolamine N-methyltransferase		19	0.0983958	0.410203
PF3D7_1137300	CLPTM1 domain-containing protein, putative		8	0.148639	0.405364
PF3D7_1231100	ras-related protein Rab-2		16	0.104003	0.40387
PF3D7_1437700	succinyl-CoA ligase, putative		3	0.30124	0.403521
PF3D7_1124900	60S ribosomal protein L35, putative		6	0.0968489	0.378041
PF3D7_0512600	ras-related protein Rab-1B		14	0.0795925	0.365213
PF3D7_1105600	translocon component PTEX88		6	0.308295	0.360198
PF3D7_1236100	clustered-asparagine-rich protein		6	0.123613	0.339389
PF3D7_1201900	conserved protein, unknown function		3	0.365471	0.329734
PF3D7_1235700	ATP synthase subunit beta, mitochondrial		12	0.0939263	0.327964
PF3D7_0106300	calcium-transporting ATPase		18	0.443014	0.32195
PF3D7_1230600	RNA cytosine C(5)-methyltransferase, putative		3	0.318343	0.321089
PF3D7_1330100	conserved Plasmodium protein, unknown function		2	1.1225	0.320059
PF3D7_1239700	ATP-dependent zinc metalloprotease FTSH 1		6	0.118978	0.313911
PF3D7_0215700	DNA-directed RNA polymerase II subunit RPB2, putative		9	0.204371	0.296773
PF3D7_0322000	peptidyl-prolyl cis-trans isomerase		12	0.0509164	0.28465
PF3D7_1437200	ribonucleoside-diphosphate reductase large subunit, putative		14	0.166001	0.266634
PF3D7_0304200	EH domain-containing protein		3	0.276538	0.257737
PF3D7_1232100	60 kDa chaperonin		31	0.376551	0.254592
PF3D7_1229500	T-complex protein 1 subunit gamma		25	0.0889455	0.252614
PF3D7_1437000	N-acetyltransferase, GNAT family, putative		9	0.180619	0.251017
PF3D7_0302500	cytoadherence linked asexual protein 3.1		7	0.21259	0.24464
PF3D7_1454400	aminopeptidase P		14	0.0419641	0.23676
PF3D7_0816200	vacuolar protein sorting-associated protein 2, putative		4	0.399201	0.233047
PF3D7_0932300	M18 aspartyl aminopeptidase		5	0.668513	0.231182
PF3D7_1226900	parasitophorous vacuolar protein 2		8	0.246762	0.227923
PF3D7_1239600	hydroxyethylthiazole kinase		5	0.397655	0.227896
PF3D7_1127000	protein phosphatase, putative		9	0.112144	0.213657
PF3D7_1470700	conserved Plasmodium protein, unknown function		5	0.102145	0.20955
PF3D7_0507700	nuclear protein localization protein 4, putative		4	0.0890221	0.196842
PF3D7_1013300	conserved Plasmodium protein, unknown function		8	0.264159	0.191271
PF3D7_1104000	phenylalanine--tRNA ligase beta subunit		10	0.053175	0.188751
PF3D7_1354500	adenylosuccinate synthetase		6	0.0831547	0.184965
PF3D7_0220000	liver stage antigen 3		4	0.116832	0.179672
PF3D7_1472900	dihydroorotase, putative		9	0.237439	0.171605
PF3D7_0708800	heat shock protein 110		38	0.0675602	0.171592
PF3D7_1420700	surface protein P113		13	0.0498145	0.171515
PF3D7_0320100	protein transport protein SEC22		6	0.180999	0.169645
PF3D7_1223100	cAMP-dependent protein kinase regulatory subunit		14	0.0407091	0.161636
PF3D7_0608310	sorting assembly machinery 50 kDa subunit, putative		6	0.118224	0.161097
PF3D7_1474800	proteasome subunit alpha type-1, putative		8	0.0757991	0.153836
PF3D7_0523000	multidrug resistance protein 1		33	0.049373	0.138571
PF3D7_1340600	RNA lariat debranching enzyme, putative		4	0.173206	0.126162
PF3D7_1136300	tudor staphylococcal nuclease		24	0.150407	0.114903
PF3D7_0730900	EMP1-trafficking protein		2	0.0798959	0.1126
PF3D7_1407800	plasmepsin IV		8	0.0645556	0.10649
PF3D7_0711000	AAA family ATPase, CDC48 subfamily		5	0.0445707	0.101143
PF3D7_1402500	ribosomal protein S27a, putative		6	0.0546811	0.0994841
PF3D7_1419700	eukaryotic translation initiation factor 3 subunit H, putative		5	0.0389145	0.0872523
PF3D7_1417800	DNA replication licensing factor MCM2		11	0.0302626	0.0628713
PF3D7_1124700	GrpE protein homolog, mitochondrial, putative		7	0.0189976	0.055282
PF3D7_1211700	DNA replication licensing factor MCM5, putative		21	0.029191	0.0493603
PF3D7_1252100	rhoptry neck protein 3		5	0.0229725	0.0282707
PF3D7_1304500	small heat shock protein, putative		7	0.0167624	0.0231533
PF3D7_1317100	DNA replication licensing factor MCM4		8	0.00402537	0.00973574
PF3D7_0308200	T-complex protein 1 subunit eta		10	0.000256163	-0.000902812
PF3D7_0934800	cAMP-dependent protein kinase catalytic subunit		7	0.00147396	-0.00272242
PF3D7_0803800	proteasome subunit beta type-4		8	0.00112523	-0.00350698
PF3D7_0604500	GYF domain-containing protein, putative		11	0.0224824	-0.01688
PF3D7_1350100	lysine--tRNA ligase		11	0.00855236	-0.0173696
PF3D7_0922200	S-adenosylmethionine synthetase		20	0.00677382	-0.0206801
PF3D7_0812400	karyopherin alpha		10	0.0214328	-0.0279223
PF3D7_1237700	conserved protein, unknown function		8	0.0677133	-0.0417817
PF3D7_0624000	hexokinase		17	0.0130297	-0.0436395
PF3D7_1439800	vesicle-associated membrane protein, putative		7	0.0647614	-0.0552642
PF3D7_1020900	ADP-ribosylation factor 1		12	0.0171553	-0.0566788
PF3D7_1346300	DNA/RNA-binding protein Alba 2		10	0.0370856	-0.0742009
PF3D7_1414400	serine/threonine protein phosphatase PP1		2	0.0593674	-0.0759602
PF3D7_0702400	small exported membrane protein 1		8	0.041089	-0.0869172
PF3D7_1034900	methionine--tRNA ligase		16	0.0263505	-0.0947208
PF3D7_0909800	small nuclear ribonucleoprotein Sm D3, putative		4	0.0987945	-0.102477
PF3D7_1212000	glutathione peroxidase-like thioredoxin peroxidase		11	0.0711122	-0.102767
PF3D7_1428300	proliferation-associated protein 2g4, putative		24	0.0451737	-0.107382
PF3D7_1468100	MORC family protein		8	0.109926	-0.111546
PF3D7_1443900	heat shock protein 90, putative		21	0.0279862	-0.111801
PF3D7_1025300	conserved protein, unknown function		4	0.116613	-0.117096
PF3D7_1461300	40S ribosomal protein S28e, putative		8	0.084964	-0.121534
PF3D7_0527000	DNA replication licensing factor MCM3, putative		25	0.0407281	-0.122625
PF3D7_0309500	asparagine synthetase [glutamine-hydrolyzing], putative		12	0.0534992	-0.132802
PF3D7_1457000	signal peptide peptidase		4	0.545686	-0.144088
PF3D7_0606700	coatomer alpha subunit, putative		3	0.209437	-0.150328
PF3D7_0716800	eukaryotic translation initiation factor 3 subunit I, putative		7	0.204403	-0.15033
PF3D7_1022400	serine/arginine-rich splicing factor 4		6	0.0685688	-0.157339
PF3D7_0811400	conserved protein, unknown function		9	0.237421	-0.164316
PF3D7_0720400	apoptosis-inducing factor, putative		8	0.0521824	-0.165742
PF3D7_1130200	60S ribosomal protein P0		25	0.0746121	-0.165937
PF3D7_0505800	small ubiquitin-related modifier		5	0.0602204	-0.171412
PF3D7_0702500	Plasmodium exported protein, unknown function		7	0.294322	-0.171569
PF3D7_1311500	26S protease regulatory subunit 7, putative		12	0.0625012	-0.18332
PF3D7_1211400	heat shock protein DNAJ homologue Pfj4		2	0.0780588	-0.190198
PF3D7_1338300	elongation factor 1-gamma, putative		33	0.155006	-0.195302
PF3D7_0528100	AP-1/2 complex subunit beta, putative		4	0.225346	-0.197861
PF3D7_1105100	histone H2B		16	0.0645545	-0.202911
PF3D7_0211800	asparagine--tRNA ligase		17	0.110564	-0.207009
PF3D7_1130400	26S protease regulatory subunit 6A, putative		11	0.22099	-0.234625
PF3D7_1306400	26S protease regulatory subunit 10B, putative		11	0.17186	-0.239374
PF3D7_0500800	mature parasite-infected erythrocyte surface antigen		13	0.241956	-0.241563
PF3D7_0610400	histone H3		4	0.230892	-0.241739
PF3D7_0904800	replication protein A1, small fragment		9	0.0899087	-0.242218
PF3D7_1244100	N-alpha-acetyltransferase 15, NatA auxiliary subunit, putative		11	0.469191	-0.247521
PF3D7_1415000	uracil-DNA glycosylase		4	0.259224	-0.249956
PF3D7_1033100	S-adenosylmethionine decarboxylase/ornithine decarboxylase		13	0.206474	-0.257687
PF3D7_0936800	Plasmodium exported protein (PHISTc), unknown function		6	0.307463	-0.260063
PF3D7_0513300	purine nucleoside phosphorylase		15	0.220621	-0.266472
PF3D7_0929400	high molecular weight rhoptry protein 2		32	0.339004	-0.273654
PF3D7_1419800	glutathione reductase		6	0.135417	-0.278477
PF3D7_0517000	60S ribosomal protein L12, putative		17	0.327732	-0.279191
PF3D7_0913200	elongation factor 1-beta		14	0.105691	-0.281715
PF3D7_0923900	polyadenylate-binding protein 2, putative		5	0.13176	-0.284482
PF3D7_1318800	translocation protein SEC63, putative		17	0.207746	-0.294458
PF3D7_1360800	falcilysin		14	0.122108	-0.295656
PF3D7_1438900	thioredoxin peroxidase 1		13	0.140174	-0.297195
PF3D7_0419600	ran-specific GTPase-activating protein 1, putative		9	0.142618	-0.298089
PF3D7_0614500	60S ribosomal protein L19		13	0.185323	-0.306223
PF3D7_0527100	ubiquitin-conjugating enzyme E2 13		6	0.225451	-0.307119
PF3D7_1456800	V-type H(+)-translocating pyrophosphatase, putative		6	0.187048	-0.309472
PF3D7_0706400	60S ribosomal protein L37		5	0.0837741	-0.31375
PF3D7_1108600	endoplasmic reticulum-resident calcium binding protein		15	0.168054	-0.317877
PF3D7_0722100	protein pelota homolog, putative		4	0.337562	-0.318877
PF3D7_0705400	DNA replication licensing factor MCM7		6	0.471012	-0.319141
PF3D7_0721100	conserved protein, unknown function		8	0.385861	-0.319855
PF3D7_0703500	erythrocyte membrane-associated antigen		15	0.227102	-0.352101
PF3D7_1341900	V-type proton ATPase subunit D, putative		8	0.127524	-0.355222
PF3D7_1357900	pyrroline-5-carboxylate reductase, putative		12	0.133234	-0.366934
PF3D7_1451100	elongation factor 2		68	0.586657	-0.370492
PF3D7_0416800	small GTP-binding protein sar1		11	0.171228	-0.374948
PF3D7_0806800	V-type proton ATPase subunit a, putative		7	0.157308	-0.378674
PF3D7_0804400	methionine aminopeptidase 1c, putative		4	0.194805	-0.380642
PF3D7_1213800	proline--tRNA ligase		7	0.178019	-0.386545
PF3D7_1004000	60S ribosomal protein L13, putative		16	0.122235	-0.391335
PF3D7_0517300	serine/arginine-rich splicing factor 1		5	0.521405	-0.391425
PF3D7_0822600	protein transport protein SEC23		13	0.211933	-0.399303
PF3D7_1115300	cysteine proteinase falcipain 2b		14	0.50164	-0.400218
PF3D7_1441200	60S ribosomal protein L1, putative		14	0.217052	-0.407017
PF3D7_1361900	proliferating cell nuclear antigen 1		7	0.113598	-0.425596
PF3D7_1308200	carbamoyl phosphate synthetase		13	0.418157	-0.426492
PF3D7_1311900	V-type proton ATPase catalytic subunit A		24	0.213565	-0.435781
PF3D7_0922500	phosphoglycerate kinase		46	0.183236	-0.451312
PF3D7_1226300	haloacid dehalogenase-like hydrolase, putative		14	0.211893	-0.45212
PF3D7_1357800	T-complex protein 1 subunit delta		23	0.350322	-0.455893
PF3D7_1408100	plasmepsin III		11	0.37294	-0.457746
PF3D7_0302900	exportin-1, putative		6	0.447163	-0.472774
PF3D7_0214000	T-complex protein 1 subunit theta		11	0.207463	-0.479966
PF3D7_1442300	tRNA import protein tRIP		5	0.217885	-0.482054
PF3D7_1328300	conserved protein, unknown function		5	1.00146	-0.486354
PF3D7_0905400	high molecular weight rhoptry protein 3		27	0.920804	-0.487797
PF3D7_1212700	eukaryotic translation initiation factor 3 subunit A, putative		8	0.501373	-0.498973
PF3D7_1343700	kelch protein K13		4	0.231699	-0.500625
PF3D7_0309600	60S acidic ribosomal protein P2		11	0.617979	-0.514696
PF3D7_0904700	bacterial histone-like protein		5	0.477305	-0.517401
PF3D7_0807900	tyrosine--tRNA ligase		12	0.141134	-0.533775
PF3D7_1308300	40S ribosomal protein S27		7	0.366477	-0.535949
PF3D7_0816600	chaperone protein ClpB1		39	0.370843	-0.541013
PF3D7_1345700	isocitrate dehydrogenase [NADP], mitochondrial		13	0.218396	-0.541417
PF3D7_0511800	inositol-3-phosphate synthase		26	0.487947	-0.546115
PF3D7_1216200	glycerol-3-phosphate dehydrogenase [NAD(+)], putative		10	0.220111	-0.555131
PF3D7_1436000	glucose-6-phosphate isomerase		8	0.323156	-0.555819
PF3D7_1222300	endoplasmin, putative		49	0.411663	-0.558388
PF3D7_1015900	enolase		55	0.316354	-0.562387
PF3D7_0520900	adenosylhomocysteinase		14	0.329767	-0.569824
PF3D7_0207600	serine repeat antigen 5		14	0.265961	-0.57638
PF3D7_1144900	ras-related protein Rab-6		12	0.241262	-0.598451
PF3D7_1228600	merozoite surface protein 9		15	1.20846	-0.637681
PF3D7_1330800	RNA-binding protein, putative		6	2.39403	-0.643002
PF3D7_0826700	receptor for activated c kinase		24	0.397318	-0.652538
PF3D7_0307200	60S ribosomal protein L7, putative		13	1.60923	-0.659112
PF3D7_1115400	cysteine proteinase falcipain 3		6	0.874081	-0.667767
PF3D7_1132200	T-complex protein 1 subunit alpha		24	0.298134	-0.675611
PF3D7_1409800	CUGBP Elav-like family member 2, putative		2	0.665451	-0.677792
PF3D7_0307100	40S ribosomal protein S12, putative		19	0.450811	-0.689068
PF3D7_0934500	V-type proton ATPase subunit E, putative		7	0.29271	-0.700534
PF3D7_1424400	60S ribosomal protein L7-3, putative		22	1.59005	-0.726928
PF3D7_1103100	60S acidic ribosomal protein P1, putative		7	0.951293	-0.727071
PF3D7_0827900	protein disulfide-isomerase		35	0.424974	-0.728616
PF3D7_1238100	calcyclin binding protein, putative		17	1.39562	-0.745839
PF3D7_0621200	pyridoxine biosynthesis protein PDX1		22	0.361883	-0.749874
PF3D7_0708400	heat shock protein 90		66	0.703548	-0.764582
PF3D7_1033400	haloacid dehalogenase-like hydrolase		5	0.222597	-0.770309
PF3D7_1008700	tubulin beta chain		20	0.284515	-0.774104
PF3D7_0209800	ATP-dependent RNA helicase UAP56		25	1.45726	-0.780777
PF3D7_1129200	26S proteasome regulatory subunit RPN7, putative		3	0.598095	-0.785456
PF3D7_1224300	polyadenylate-binding protein 1, putative		29	0.955294	-0.788722
PF3D7_0903200	ras-related protein RAB7		11	0.337486	-0.790506
PF3D7_1347500	DNA/RNA-binding protein Alba 4		22	0.754755	-0.794749
PF3D7_0907700	proteasome activator 28		3	1.22927	-0.796392
PF3D7_1246200	actin I		26	1.93539	-0.808332
PF3D7_1410400	rhoptry-associated protein 1		32	0.749427	-0.810806
PF3D7_0610800	transketolase		16	0.372559	-0.821681
PF3D7_1331700	glutamine--tRNA ligase, putative		5	1.02993	-0.82358
PF3D7_0608700	T-complex protein 1 subunit zeta		10	1.61842	-0.824683
PF3D7_1368100	26S proteasome regulatory subunit RPN11, putative		5	0.732832	-0.833091
PF3D7_0831700	heat shock protein 70		12	1.93479	-0.842197
PF3D7_1211900	non-SERCA-type Ca2+ -transporting P-ATPase		23	0.386194	-0.874687
PF3D7_1439900	triosephosphate isomerase		10	0.699671	-0.875707
PF3D7_0310400	parasite-infected erythrocyte surface protein		10	0.517111	-0.880563
PF3D7_0501600	rhoptry-associated protein 2		11	1.01932	-0.887442
PF3D7_1006200	DNA/RNA-binding protein Alba 3		12	0.896994	-0.902465
PF3D7_0507100	60S ribosomal protein L4		36	2.34047	-0.903979
PF3D7_0917900	heat shock protein 70		53	0.987012	-0.904314
PF3D7_1431700	60S ribosomal protein L14, putative		13	2.16024	-0.919921
PF3D7_1016300	GBP130 protein		6	1.45814	-0.927637
PF3D7_1006800	G-strand-binding protein 2		12	2.30036	-0.933231
PF3D7_1134000	heat shock protein 70		54	0.95793	-0.94924
PF3D7_0818900	heat shock protein 70		71	1.2516	-0.959709
PF3D7_1471100	exported protein 2		13	1.39633	-0.972757
PF3D7_1323100	60S ribosomal protein L6, putative		11	1.32231	-0.976513
PF3D7_0626800	pyruvate kinase		43	1.16764	-0.983751
PF3D7_0715900	cation diffusion facilitator family protein, putative		4	0.762235	-0.984301
PF3D7_1438100	translocation protein SEC62, putative		10	0.704835	-0.986023
PF3D7_1116800	heat shock protein 101		17	0.355778	-0.997802
PF3D7_0814200	DNA/RNA-binding protein Alba 1		20	1.43867	-1.00999
PF3D7_0920800	inosine-5-monophosphate dehydrogenase		15	1.19877	-1.01457
PF3D7_1462800	glyceraldehyde-3-phosphate dehydrogenase		49	1.01387	-1.01532
PF3D7_1015600	heat shock protein 60		35	0.74012	-1.01775
PF3D7_1341200	60S ribosomal protein L18, putative		21	1.34108	-1.02766
PF3D7_1204300	eukaryotic translation initiation factor 5A		14	1.50429	-1.04889
PF3D7_0619400	cell division cycle protein 48 homologue, putative		32	1.23437	-1.05073
PF3D7_1248900	26S protease regulatory subunit 8, putative		14	1.06738	-1.08122
PF3D7_0206800	merozoite surface protein 2		3	0.56907	-1.09334
PF3D7_1235600	serine hydroxymethyltransferase		27	1.03208	-1.10513
PF3D7_0919100	DnaJ protein, putative		6	0.919875	-1.11112
PF3D7_1002900	conserved Plasmodium protein, unknown function		6	1.18593	-1.12553
PF3D7_0815600	eukaryotic translation initiation factor 3 subunit G, putative		5	0.448528	-1.14842
PF3D7_0903700	alpha tubulin 1		7	1.10216	-1.15166
PF3D7_1468700	eukaryotic initiation factor 4A		25	1.61028	-1.15843
PF3D7_1454700	6-phosphogluconate dehydrogenase, decarboxylating		12	0.854376	-1.17573
PF3D7_1444800	fructose-bisphosphate aldolase		21	0.524064	-1.17824
PF3D7_0916700	RNA-binding protein musashi, putative		4	1.14191	-1.18496
PF3D7_1426000	60S ribosomal protein L21		15	0.937166	-1.18921
PF3D7_1008900	adenylate kinase		24	1.26429	-1.19078
PF3D7_0930300	merozoite surface protein 1		128	2.47001	-1.20368
PF3D7_0627500	protein DJ-1		18	1.29262	-1.21634
PF3D7_0306800	T-complex protein 1 subunit beta		24	1.01366	-1.22274
PF3D7_0813300	NPL domain-containing protein, putative		17	1.01455	-1.22944
PF3D7_1338200	60S ribosomal protein L6, putative		18	2.17388	-1.2346
PF3D7_0915400	ATP-dependent 6-phosphofructokinase		20	1.50539	-1.26415
PF3D7_1457200	thioredoxin 1		8	1.06421	-1.26792
PF3D7_1109900	60S ribosomal protein L36		6	1.14349	-1.29903
PF3D7_1144000	40S ribosomal protein S21		12	0.919995	-1.30875
PF3D7_0110400	DNA-directed RNA polymerase II subunit RPB9, putative		2	1.71834	-1.32839
PF3D7_1303200	SNARE protein, putative		8	1.00702	-1.33591
PF3D7_0608800	ornithine aminotransferase		36	1.13917	-1.38145
PF3D7_1311400	AP-1 complex subunit mu-1		10	0.522016	-1.38236
PF3D7_1302100	gamete antigen 27/25		14	1.19316	-1.39914
PF3D7_0203400	conserved protein, unknown function		6	1.00881	-1.40556
PF3D7_0413600	26S protease regulatory subunit 6B, putative		7	2.22598	-1.42416
PF3D7_0814000	60S ribosomal protein L13-2, putative		19	2.74344	-1.42684
PF3D7_1324900	L-lactate dehydrogenase		27	1.54793	-1.44535
PF3D7_1120100	phosphoglycerate mutase, putative		27	1.34085	-1.49328
PF3D7_0415900	60S ribosomal protein L15, putative		13	1.67143	-1.53742
PF3D7_0822900	PhIL1-interacting candidate PIC2		2	1.06333	-1.56731
PF3D7_0818200	14-3-3 protein		29	1.49273	-1.56879
PF3D7_1120000	conserved protein, unknown function		19	1.67668	-1.6007
PF3D7_0935800	cytoadherence linked asexual protein 9		5	2.05411	-1.60994
PF3D7_0103200	nucleoside transporter 4		7	0.852855	-1.63466
PF3D7_0320300	T-complex protein 1 subunit epsilon		17	1.2966	-1.65541
PF3D7_0821400	conserved Plasmodium protein, unknown function		3	1.04187	-1.74508
PF3D7_1436300	translocon component PTEX150		10	0.85344	-1.76629
PF3D7_1320600	ras-related protein Rab-11A		12	1.33549	-1.76804
PF3D7_0707300	rhoptry-associated membrane antigen		6	1.86717	-1.80745
PF3D7_0306300	glutaredoxin 1		6	0.676378	-1.83243
PF3D7_0717700	serine--tRNA ligase, putative		11	1.34519	-1.83551
PF3D7_0406100	V-type proton ATPase subunit B		24	1.32732	-1.86463
PF3D7_0213100	protein SIS1		12	1.7358	-1.87126
PF3D7_0721400	rhoptry protein, putative		3	0.916311	-1.88435
PF3D7_0802200	1-cys peroxiredoxin		10	0.530288	-2.09357
PF3D7_1205600	tetratricopeptide repeat protein, putative		5	1.09376	-2.15529
PF3D7_0706000	importin-7, putative		4	2.23365	-2.32734
PF3D7_1434300	Hsp70/Hsp90 organizing protein		16	0.60978	-2.40664
PF3D7_0912500	SAP domain-containing protein, putative		6	1.35234	-2.8374
PF3D7_1142600	60S ribosomal protein L35ae, putative		6	1.36841	-2.85261
PF3D7_1215300	10 kDa chaperonin	+	7	3.38269	-5.02138
